# Supplementary material for: Effects of acupuncture treatment on microRNAs expression in ovarian tissues from Tripterygium glycoside-induced diminished ovarian reserve rats
Source: Front Genet. 2022 Sep 21;13:968711. doi: 10.3389/fgene.2022.968711 (PMC9532950; doi:10.3389/fgene.2022.968711)
Supplement: Supplementary file 1 [file Table2.XLSX]

## Sheet: GO_significant
GO Id	Function	GO_term	S gene number	TS gene number	B gene number	TB gene number	Pvalue of Fisher's Exact Test
GO:0005794	cellular_component	Golgi apparatus	518	7159	1053	20795	0
GO:0016740	molecular_function	transferase activity	607	7159	1302	20795	0
GO:0046872	molecular_function	metal ion binding	1019	7159	2418	20795	0
GO:0016301	molecular_function	kinase activity	300	7159	579	20795	2.45065e-18
GO:0016310	biological_process	phosphorylation	305	7159	591	20795	2.66755e-18
GO:0042995	cellular_component	cell projection	274	7159	524	20795	1.56947e-17
GO:0042802	molecular_function	identical protein binding	690	7159	1542	20795	1.11022e-16
GO:0005783	cellular_component	endoplasmic reticulum	532	7159	1150	20795	1.11022e-16
GO:0005634	cellular_component	nucleus	2108	7159	5211	20795	1.11022e-16
GO:0005515	molecular_function	protein binding	1680	7159	3811	20795	1.11022e-16
GO:0005829	cellular_component	cytosol	1340	7159	3072	20795	2.22045e-16
GO:0005654	cellular_component	nucleoplasm	1096	7159	2513	20795	5.55112e-16
GO:0043231	cellular_component	intracellular membrane-bounded organelle	392	7159	796	20795	6.66134e-16
GO:0043025	cellular_component	neuronal cell body	236	7159	448	20795	9.27076e-16
GO:0005737	cellular_component	cytoplasm	2270	7159	5363	20795	1.44329e-15
GO:0044877	molecular_function	protein-containing complex binding	244	7159	469	20795	2.02768e-15
GO:0030424	cellular_component	axon	194	7159	356	20795	4.37886e-15
GO:0043005	cellular_component	neuron projection	213	7159	404	20795	2.09367e-14
GO:0045893	biological_process	positive regulation of transcription, DNA-templated	302	7159	615	20795	2.09832e-14
GO:0030054	cellular_component	cell junction	293	7159	594	20795	2.54241e-14
GO:0031410	cellular_component	cytoplasmic vesicle	253	7159	504	20795	1.29755e-13
GO:0000139	cellular_component	Golgi membrane	189	7159	354	20795	1.31943e-13
GO:0003674	molecular_function	molecular_function	884	7159	2128	20795	3.51275e-13
GO:0098978	cellular_component	glutamatergic synapse	177	7159	330	20795	4.58479e-13
GO:0006468	biological_process	protein phosphorylation	295	7159	611	20795	5.74985e-13
GO:0005575	cellular_component	cellular_component	779	7159	1853	20795	5.90195e-13
GO:0014069	cellular_component	postsynaptic density	144	7159	258	20795	1.28838e-12
GO:0008285	biological_process	negative regulation of cell population proliferation	188	7159	359	20795	1.56996e-12
GO:0048471	cellular_component	perinuclear region of cytoplasm	294	7159	615	20795	2.73881e-12
GO:0030425	cellular_component	dendrite	221	7159	439	20795	3.21145e-12
GO:0010628	biological_process	positive regulation of gene expression	223	7159	448	20795	1.05274e-11
GO:0007420	biological_process	brain development	144	7159	264	20795	1.32257e-11
GO:0005789	cellular_component	endoplasmic reticulum membrane	311	7159	665	20795	1.69945e-11
GO:0005769	cellular_component	early endosome	128	7159	230	20795	2.93103e-11
GO:0004672	molecular_function	protein kinase activity	259	7159	540	20795	3.5973e-11
GO:0000166	molecular_function	nucleotide binding	632	7159	1495	20795	3.73704e-11
GO:0006811	biological_process	ion transport	251	7159	521	20795	4.11789e-11
GO:0005768	cellular_component	endosome	219	7159	444	20795	4.81067e-11
GO:0045202	cellular_component	synapse	302	7159	649	20795	6.74514e-11
GO:0055085	biological_process	transmembrane transport	267	7159	563	20795	7.91321e-11
GO:0005524	molecular_function	ATP binding	598	7159	1411	20795	8.0261e-11
GO:0005739	cellular_component	mitochondrion	564	7159	1331	20795	2.99181e-10
GO:0003700	molecular_function	DNA-binding transcription factor activity	339	7159	751	20795	4.09853e-10
GO:0031901	cellular_component	early endosome membrane	65	7159	100	20795	4.1593e-10
GO:0009986	cellular_component	cell surface	264	7159	563	20795	4.19543e-10
GO:0008150	biological_process	biological_process	705	7159	1708	20795	4.72703e-10
GO:0045944	biological_process	positive regulation of transcription by RNA polymerase II	513	7159	1204	20795	7.85249e-10
GO:0019901	molecular_function	protein kinase binding	219	7159	457	20795	1.28461e-09
GO:0004674	molecular_function	protein serine/threonine kinase activity	181	7159	365	20795	1.33145e-09
GO:0001228	molecular_function	DNA-binding transcription activator activity, RNA polymerase II-specific	223	7159	468	20795	1.70365e-09
GO:0032991	cellular_component	protein-containing complex	324	7159	721	20795	1.83336e-09
GO:0035556	biological_process	intracellular signal transduction	196	7159	405	20795	3.52154e-09
GO:0006470	biological_process	protein dephosphorylation	98	7159	175	20795	3.76059e-09
GO:0005102	molecular_function	signaling receptor binding	163	7159	326	20795	4.10672e-09
GO:0030335	biological_process	positive regulation of cell migration	121	7159	229	20795	7.09838e-09
GO:0016477	biological_process	cell migration	124	7159	236	20795	7.23093e-09
GO:0015031	biological_process	protein transport	209	7159	440	20795	7.56463e-09
GO:0016324	cellular_component	apical plasma membrane	152	7159	302	20795	7.68552e-09
GO:0000978	molecular_function	RNA polymerase II proximal promoter sequence-specific DNA binding	278	7159	613	20795	9.04897e-09
GO:0004842	molecular_function	ubiquitin-protein transferase activity	118	7159	223	20795	9.72695e-09
GO:0005856	cellular_component	cytoskeleton	337	7159	765	20795	1.22727e-08
GO:0043065	biological_process	positive regulation of apoptotic process	155	7159	311	20795	1.29153e-08
GO:0044297	cellular_component	cell body	61	7159	98	20795	1.67863e-08
GO:0043123	biological_process	positive regulation of I-kappaB kinase/NF-kappaB signaling	73	7159	124	20795	2.14523e-08
GO:0001525	biological_process	angiogenesis	104	7159	194	20795	2.95489e-08
GO:0001649	biological_process	osteoblast differentiation	51	7159	79	20795	4.38243e-08
GO:0005802	cellular_component	trans-Golgi network	93	7159	171	20795	6.32165e-08
GO:0000976	molecular_function	transcription regulatory region sequence-specific DNA binding	152	7159	310	20795	6.85075e-08
GO:0008021	cellular_component	synaptic vesicle	80	7159	142	20795	6.91251e-08
GO:0055038	cellular_component	recycling endosome membrane	37	7159	52	20795	7.06622e-08
GO:0001701	biological_process	in utero embryonic development	140	7159	282	20795	8.64453e-08
GO:0045121	cellular_component	membrane raft	115	7159	223	20795	9.44035e-08
GO:0043197	cellular_component	dendritic spine	85	7159	154	20795	9.57808e-08
GO:0030165	molecular_function	PDZ domain binding	53	7159	85	20795	1.32217e-07
GO:0000122	biological_process	negative regulation of transcription by RNA polymerase II	354	7159	824	20795	1.32978e-07
GO:0006629	biological_process	lipid metabolic process	186	7159	397	20795	1.68517e-07
GO:0016328	cellular_component	lateral plasma membrane	42	7159	63	20795	1.77233e-07
GO:0016607	cellular_component	nuclear speck	157	7159	327	20795	2.31514e-07
GO:0005178	molecular_function	integrin binding	70	7159	123	20795	2.62638e-07
GO:0032880	biological_process	regulation of protein localization	45	7159	70	20795	3.23881e-07
GO:0043204	cellular_component	perikaryon	75	7159	135	20795	3.75338e-07
GO:0035335	biological_process	peptidyl-tyrosine dephosphorylation	60	7159	102	20795	3.91186e-07
GO:0016567	biological_process	protein ubiquitination	203	7159	444	20795	4.37201e-07
GO:0010468	biological_process	regulation of gene expression	166	7159	352	20795	4.54294e-07
GO:0048514	biological_process	blood vessel morphogenesis	25	7159	32	20795	5.27312e-07
GO:0008360	biological_process	regulation of cell shape	75	7159	136	20795	5.56069e-07
GO:0006886	biological_process	intracellular protein transport	139	7159	287	20795	5.99086e-07
GO:0005793	cellular_component	endoplasmic reticulum-Golgi intermediate compartment	43	7159	67	20795	6.31371e-07
GO:0042803	molecular_function	protein homodimerization activity	272	7159	622	20795	6.61782e-07
GO:0007612	biological_process	learning	39	7159	59	20795	6.79726e-07
GO:0031965	cellular_component	nuclear membrane	95	7159	183	20795	8.07836e-07
GO:0010976	biological_process	positive regulation of neuron projection development	71	7159	128	20795	8.22259e-07
GO:0004725	molecular_function	protein tyrosine phosphatase activity	60	7159	104	20795	9.80773e-07
GO:0010629	biological_process	negative regulation of gene expression	129	7159	265	20795	1.06352e-06
GO:0005525	molecular_function	GTP binding	173	7159	374	20795	1.23641e-06
GO:0006915	biological_process	apoptotic process	173	7159	375	20795	1.52091e-06
GO:0015293	molecular_function	symporter activity	48	7159	79	20795	1.52235e-06
GO:0004721	molecular_function	phosphoprotein phosphatase activity	68	7159	123	20795	1.63425e-06
GO:0030659	cellular_component	cytoplasmic vesicle membrane	57	7159	99	20795	1.98385e-06
GO:0007275	biological_process	multicellular organism development	241	7159	549	20795	1.99642e-06
GO:0042493	biological_process	response to drug	168	7159	364	20795	2.06942e-06
GO:0016192	biological_process	vesicle-mediated transport	110	7159	222	20795	2.24059e-06
GO:0005911	cellular_component	cell-cell junction	101	7159	201	20795	2.58482e-06
GO:0003924	molecular_function	GTPase activity	143	7159	303	20795	2.61465e-06
GO:0005938	cellular_component	cell cortex	74	7159	138	20795	2.7264e-06
GO:0043066	biological_process	negative regulation of apoptotic process	226	7159	513	20795	3.02844e-06
GO:0045892	biological_process	negative regulation of transcription, DNA-templated	244	7159	560	20795	3.39816e-06
GO:0045177	cellular_component	apical part of cell	60	7159	107	20795	3.54125e-06
GO:0005216	molecular_function	ion channel activity	92	7159	181	20795	3.83841e-06
GO:0008625	biological_process	extrinsic apoptotic signaling pathway via death domain receptors	20	7159	25	20795	3.95528e-06
GO:0018105	biological_process	peptidyl-serine phosphorylation	77	7159	146	20795	3.97754e-06
GO:0044306	cellular_component	neuron projection terminus	17	7159	20	20795	4.65816e-06
GO:0045666	biological_process	positive regulation of neuron differentiation	57	7159	101	20795	4.6977e-06
GO:0006836	biological_process	neurotransmitter transport	28	7159	40	20795	4.72822e-06
GO:0019905	molecular_function	syntaxin binding	35	7159	54	20795	4.97987e-06
GO:0015629	cellular_component	actin cytoskeleton	105	7159	213	20795	5.05114e-06
GO:0001933	biological_process	negative regulation of protein phosphorylation	51	7159	88	20795	5.20489e-06
GO:0000209	biological_process	protein polyubiquitination	77	7159	147	20795	5.55305e-06
GO:0005516	molecular_function	calmodulin binding	70	7159	131	20795	5.89643e-06
GO:0044325	molecular_function	ion channel binding	70	7159	131	20795	5.89643e-06
GO:0005811	cellular_component	lipid droplet	49	7159	84	20795	6.15658e-06
GO:0046330	biological_process	positive regulation of JNK cascade	49	7159	84	20795	6.15658e-06
GO:0071456	biological_process	cellular response to hypoxia	66	7159	122	20795	6.23522e-06
GO:0045211	cellular_component	postsynaptic membrane	81	7159	157	20795	6.87082e-06
GO:0008283	biological_process	cell population proliferation	83	7159	162	20795	7.54271e-06
GO:0000902	biological_process	cell morphogenesis	51	7159	89	20795	8.12837e-06
GO:0043524	biological_process	negative regulation of neuron apoptotic process	79	7159	153	20795	8.53009e-06
GO:0046777	biological_process	protein autophosphorylation	84	7159	165	20795	9.16113e-06
GO:0042734	cellular_component	presynaptic membrane	34	7159	53	20795	9.49193e-06
GO:0005244	molecular_function	voltage-gated ion channel activity	65	7159	121	20795	9.93811e-06
GO:0007507	biological_process	heart development	126	7159	267	20795	1.00285e-05
GO:0006665	biological_process	sphingolipid metabolic process	31	7159	47	20795	1.01422e-05
GO:0001822	biological_process	kidney development	77	7159	149	20795	1.05905e-05
GO:0046983	molecular_function	protein dimerization activity	85	7159	168	20795	1.10528e-05
GO:0005925	cellular_component	focal adhesion	82	7159	161	20795	1.13896e-05
GO:0021766	biological_process	hippocampus development	47	7159	81	20795	1.15213e-05
GO:0009887	biological_process	animal organ morphogenesis	56	7159	101	20795	1.16776e-05
GO:0005887	cellular_component	integral component of plasma membrane	373	7159	908	20795	1.17834e-05
GO:0045766	biological_process	positive regulation of angiogenesis	69	7159	131	20795	1.30523e-05
GO:0030100	biological_process	regulation of endocytosis	21	7159	28	20795	1.36777e-05
GO:0045860	biological_process	positive regulation of protein kinase activity	38	7159	62	20795	1.38366e-05
GO:0034765	biological_process	regulation of ion transmembrane transport	64	7159	120	20795	1.57343e-05
GO:0017137	molecular_function	Rab GTPase binding	67	7159	127	20795	1.61561e-05
GO:0016055	biological_process	Wnt signaling pathway	73	7159	141	20795	1.6327e-05
GO:0006486	biological_process	protein glycosylation	73	7159	141	20795	1.6327e-05
GO:0016311	biological_process	dephosphorylation	89	7159	179	20795	1.67753e-05
GO:0006511	biological_process	ubiquitin-dependent protein catabolic process	129	7159	277	20795	1.76841e-05
GO:1903078	biological_process	positive regulation of protein localization to plasma membrane	33	7159	52	20795	1.79172e-05
GO:0060348	biological_process	bone development	41	7159	69	20795	1.8734e-05
GO:0034198	biological_process	cellular response to amino acid starvation	30	7159	46	20795	1.96769e-05
GO:0071805	biological_process	potassium ion transmembrane transport	68	7159	130	20795	2.02674e-05
GO:0016595	molecular_function	glutamate binding	10	7159	10	20795	2.32886e-05
GO:1990837	molecular_function	sequence-specific double-stranded DNA binding	199	7159	456	20795	2.32946e-05
GO:0030426	cellular_component	growth cone	72	7159	140	20795	2.4925e-05
GO:0042127	biological_process	regulation of cell population proliferation	102	7159	212	20795	2.51286e-05
GO:0032956	biological_process	regulation of actin cytoskeleton organization	43	7159	74	20795	2.55646e-05
GO:0016323	cellular_component	basolateral plasma membrane	97	7159	200	20795	2.62493e-05
GO:0035264	biological_process	multicellular organism growth	55	7159	101	20795	2.7934e-05
GO:0016791	molecular_function	phosphatase activity	68	7159	131	20795	2.80551e-05
GO:0043565	molecular_function	sequence-specific DNA binding	272	7159	648	20795	2.99768e-05
GO:0043552	biological_process	positive regulation of phosphatidylinositol 3-kinase activity	20	7159	27	20795	3.01059e-05
GO:0005096	molecular_function	GTPase activator activity	104	7159	218	20795	3.28066e-05
GO:0060291	biological_process	long-term synaptic potentiation	31	7159	49	20795	3.50547e-05
GO:0072659	biological_process	protein localization to plasma membrane	74	7159	146	20795	3.67634e-05
GO:0007399	biological_process	nervous system development	130	7159	283	20795	3.68035e-05
GO:0000165	biological_process	MAPK cascade	48	7159	86	20795	3.81508e-05
GO:1904707	biological_process	positive regulation of vascular smooth muscle cell proliferation	24	7159	35	20795	3.91807e-05
GO:0019894	molecular_function	kinesin binding	27	7159	41	20795	3.95378e-05
GO:0007173	biological_process	epidermal growth factor receptor signaling pathway	25	7159	37	20795	3.98028e-05
GO:0007030	biological_process	Golgi organization	51	7159	93	20795	4.19913e-05
GO:0043195	cellular_component	terminal bouton	42	7159	73	20795	4.37941e-05
GO:0006813	biological_process	potassium ion transport	66	7159	128	20795	4.79055e-05
GO:1902004	biological_process	positive regulation of amyloid-beta formation	17	7159	22	20795	4.93334e-05
GO:0010008	cellular_component	endosome membrane	78	7159	157	20795	5.59043e-05
GO:0022857	molecular_function	transmembrane transporter activity	99	7159	208	20795	5.60642e-05
GO:0043679	cellular_component	axon terminus	39	7159	67	20795	5.68917e-05
GO:0030175	cellular_component	filopodium	39	7159	67	20795	5.68917e-05
GO:0051726	biological_process	regulation of cell cycle	70	7159	138	20795	5.69887e-05
GO:0045453	biological_process	bone resorption	18	7159	24	20795	5.81858e-05
GO:0030027	cellular_component	lamellipodium	80	7159	162	20795	5.90052e-05
GO:0030336	biological_process	negative regulation of cell migration	61	7159	117	20795	5.98954e-05
GO:0043547	biological_process	positive regulation of GTPase activity	123	7159	268	20795	6.16027e-05
GO:0032587	cellular_component	ruffle membrane	43	7159	76	20795	6.16493e-05
GO:0032092	biological_process	positive regulation of protein binding	43	7159	76	20795	6.16493e-05
GO:0003712	molecular_function	transcription coregulator activity	54	7159	101	20795	6.4321e-05
GO:0008138	molecular_function	protein tyrosine/serine/threonine phosphatase activity	30	7159	48	20795	6.53412e-05
GO:0030670	cellular_component	phagocytic vesicle membrane	19	7159	26	20795	6.55018e-05
GO:0043029	biological_process	T cell homeostasis	19	7159	26	20795	6.55018e-05
GO:1902430	biological_process	negative regulation of amyloid-beta formation	11	7159	12	20795	6.58183e-05
GO:0090090	biological_process	negative regulation of canonical Wnt signaling pathway	63	7159	122	20795	6.64436e-05
GO:0099003	biological_process	vesicle-mediated transport in synapse	9	7159	9	20795	6.7703e-05
GO:0001934	biological_process	positive regulation of protein phosphorylation	95	7159	199	20795	6.79799e-05
GO:0045471	biological_process	response to ethanol	76	7159	153	20795	6.96242e-05
GO:0005770	cellular_component	late endosome	68	7159	134	20795	7.09764e-05
GO:0007264	biological_process	small GTPase mediated signal transduction	53	7159	99	20795	7.14957e-05
GO:0005637	cellular_component	nuclear inner membrane	28	7159	44	20795	7.17062e-05
GO:0042752	biological_process	regulation of circadian rhythm	36	7159	61	20795	7.29597e-05
GO:0045669	biological_process	positive regulation of osteoblast differentiation	36	7159	61	20795	7.29597e-05
GO:0019233	biological_process	sensory perception of pain	36	7159	61	20795	7.29597e-05
GO:0060076	cellular_component	excitatory synapse	21	7159	30	20795	7.52419e-05
GO:0007613	biological_process	memory	49	7159	90	20795	7.53338e-05
GO:0001666	biological_process	response to hypoxia	94	7159	197	20795	7.56969e-05
GO:1990782	molecular_function	protein tyrosine kinase binding	23	7159	34	20795	7.90617e-05
GO:0001569	biological_process	branching involved in blood vessel morphogenesis	23	7159	34	20795	7.90617e-05
GO:0033138	biological_process	positive regulation of peptidyl-serine phosphorylation	48	7159	88	20795	8.35065e-05
GO:0005884	cellular_component	actin filament	48	7159	88	20795	8.35065e-05
GO:0005813	cellular_component	centrosome	208	7159	488	20795	8.6926e-05
GO:0035091	molecular_function	phosphatidylinositol binding	51	7159	95	20795	8.83065e-05
GO:0045732	biological_process	positive regulation of protein catabolic process	39	7159	68	20795	8.92885e-05
GO:0042383	cellular_component	sarcolemma	54	7159	102	20795	9.12018e-05
GO:0051092	biological_process	positive regulation of NF-kappaB transcription factor activity	71	7159	142	20795	9.12077e-05
GO:0051146	biological_process	striated muscle cell differentiation	15	7159	19	20795	9.206e-05
GO:0008022	molecular_function	protein C-terminus binding	92	7159	193	20795	9.38593e-05
GO:0003677	molecular_function	DNA binding	581	7159	1493	20795	9.55534e-05
GO:0090263	biological_process	positive regulation of canonical Wnt signaling pathway	53	7159	100	20795	0.000101524
GO:0031175	biological_process	neuron projection development	70	7159	140	20795	0.00010182
GO:0006814	biological_process	sodium ion transport	59	7159	114	20795	0.000102826
GO:0045165	biological_process	cell fate commitment	42	7159	75	20795	0.000102945
GO:0016197	biological_process	endosomal transport	31	7159	51	20795	0.00010594
GO:0048661	biological_process	positive regulation of smooth muscle cell proliferation	37	7159	64	20795	0.000106796
GO:0008284	biological_process	positive regulation of cell population proliferation	217	7159	513	20795	0.000106829
GO:0016787	molecular_function	hydrolase activity	529	7159	1352	20795	0.000107221
GO:0097038	cellular_component	perinuclear endoplasmic reticulum	16	7159	21	20795	0.000111889
GO:0048568	biological_process	embryonic organ development	30	7159	49	20795	0.000113162
GO:0070373	biological_process	negative regulation of ERK1 and ERK2 cascade	41	7159	73	20795	0.000113448
GO:0047485	molecular_function	protein N-terminus binding	58	7159	112	20795	0.000114698
GO:0097449	cellular_component	astrocyte projection	12	7159	14	20795	0.000116943
GO:0006884	biological_process	cell volume homeostasis	12	7159	14	20795	0.000116943
GO:0034045	cellular_component	phagophore assembly site membrane	12	7159	14	20795	0.000116943
GO:0042826	molecular_function	histone deacetylase binding	60	7159	117	20795	0.000126176
GO:0019904	molecular_function	protein domain specific binding	131	7159	292	20795	0.000129053
GO:0032391	cellular_component	photoreceptor connecting cilium	27	7159	43	20795	0.000134535
GO:0045335	cellular_component	phagocytic vesicle	43	7159	78	20795	0.000139155
GO:0030282	biological_process	bone mineralization	26	7159	41	20795	0.000141049
GO:0051384	biological_process	response to glucocorticoid	46	7159	85	20795	0.000149365
GO:0005765	cellular_component	lysosomal membrane	83	7159	173	20795	0.000153399
GO:0030036	biological_process	actin cytoskeleton organization	83	7159	173	20795	0.000153399
GO:0051019	molecular_function	mitogen-activated protein kinase binding	20	7159	29	20795	0.000155027
GO:0032588	cellular_component	trans-Golgi network membrane	20	7159	29	20795	0.000155027
GO:0032355	biological_process	response to estradiol	66	7159	132	20795	0.00015825
GO:0040037	biological_process	negative regulation of fibroblast growth factor receptor signaling pathway	13	7159	16	20795	0.000167897
GO:1904262	biological_process	negative regulation of TORC1 signaling	13	7159	16	20795	0.000167897
GO:0032496	biological_process	response to lipopolysaccharide	93	7159	198	20795	0.000168399
GO:0055037	cellular_component	recycling endosome	60	7159	118	20795	0.000171202
GO:0043406	biological_process	positive regulation of MAP kinase activity	31	7159	52	20795	0.00017615
GO:0071902	biological_process	positive regulation of protein serine/threonine kinase activity	30	7159	50	20795	0.000190063
GO:0097527	biological_process	necroptotic signaling pathway	8	7159	8	20795	0.000196804
GO:0018107	biological_process	peptidyl-threonine phosphorylation	35	7159	61	20795	0.0001999
GO:0008134	molecular_function	transcription factor binding	160	7159	369	20795	0.000203904
GO:0006357	biological_process	regulation of transcription by RNA polymerase II	271	7159	661	20795	0.000206795
GO:0050804	biological_process	modulation of chemical synaptic transmission	39	7159	70	20795	0.000207936
GO:0032869	biological_process	cellular response to insulin stimulus	58	7159	114	20795	0.000213512
GO:0043235	cellular_component	receptor complex	86	7159	182	20795	0.000225718
GO:0009267	biological_process	cellular response to starvation	42	7159	77	20795	0.000226677
GO:0005267	molecular_function	potassium channel activity	42	7159	77	20795	0.000226677
GO:0006919	biological_process	activation of cysteine-type endopeptidase activity involved in apoptotic process	42	7159	77	20795	0.000226677
GO:0009611	biological_process	response to wounding	38	7159	68	20795	0.000229606
GO:0045429	biological_process	positive regulation of nitric oxide biosynthetic process	26	7159	42	20795	0.00024931
GO:0006355	biological_process	regulation of transcription, DNA-templated	511	7159	1313	20795	0.000249384
GO:2000573	biological_process	positive regulation of DNA biosynthetic process	15	7159	20	20795	0.000250485
GO:0014070	biological_process	response to organic cyclic compound	85	7159	180	20795	0.000251238
GO:0007611	biological_process	learning or memory	37	7159	66	20795	0.000253378
GO:0035725	biological_process	sodium ion transmembrane transport	37	7159	66	20795	0.000253378
GO:0019003	molecular_function	GDP binding	40	7159	73	20795	0.000278822
GO:0071944	cellular_component	cell periphery	40	7159	73	20795	0.000278822
GO:0061630	molecular_function	ubiquitin protein ligase activity	117	7159	261	20795	0.000297253
GO:0097602	molecular_function	cullin family protein binding	17	7159	24	20795	0.000298253
GO:0007528	biological_process	neuromuscular junction development	21	7159	32	20795	0.000309717
GO:0051281	biological_process	positive regulation of release of sequestered calcium ion into cytosol	21	7159	32	20795	0.000309717
GO:0043001	biological_process	Golgi to plasma membrane protein transport	18	7159	26	20795	0.000309999
GO:0006906	biological_process	vesicle fusion	20	7159	30	20795	0.000314596
GO:0043488	biological_process	regulation of mRNA stability	20	7159	30	20795	0.000314596
GO:0098794	cellular_component	postsynapse	57	7159	113	20795	0.000321192
GO:0071560	biological_process	cellular response to transforming growth factor beta stimulus	38	7159	69	20795	0.000342514
GO:0071363	biological_process	cellular response to growth factor stimulus	38	7159	69	20795	0.000342514
GO:0016757	molecular_function	transferase activity, transferring glycosyl groups	92	7159	199	20795	0.000359235
GO:0060079	biological_process	excitatory postsynaptic potential	33	7159	58	20795	0.000372937
GO:0071407	biological_process	cellular response to organic cyclic compound	44	7159	83	20795	0.000378485
GO:0042147	biological_process	retrograde transport, endosome to Golgi	37	7159	67	20795	0.000379406
GO:0006979	biological_process	response to oxidative stress	63	7159	128	20795	0.00038321
GO:0007266	biological_process	Rho protein signal transduction	27	7159	45	20795	0.000394413
GO:0006974	biological_process	cellular response to DNA damage stimulus	161	7159	376	20795	0.00039901
GO:0046325	biological_process	negative regulation of glucose import	12	7159	15	20795	0.000400147
GO:0001841	biological_process	neural tube formation	12	7159	15	20795	0.000400147
GO:0097440	cellular_component	apical dendrite	12	7159	15	20795	0.000400147
GO:0071498	biological_process	cellular response to fluid shear stress	12	7159	15	20795	0.000400147
GO:0099056	cellular_component	integral component of presynaptic membrane	32	7159	56	20795	0.000409816
GO:0006631	biological_process	fatty acid metabolic process	67	7159	138	20795	0.000416439
GO:0032922	biological_process	circadian regulation of gene expression	36	7159	65	20795	0.000420088
GO:0042475	biological_process	odontogenesis of dentin-containing tooth	36	7159	65	20795	0.000420088
GO:0048813	biological_process	dendrite morphogenesis	26	7159	43	20795	0.000424847
GO:0005801	cellular_component	cis-Golgi network	26	7159	43	20795	0.000424847
GO:0019221	biological_process	cytokine-mediated signaling pathway	57	7159	114	20795	0.000428872
GO:0019899	molecular_function	enzyme binding	165	7159	387	20795	0.000434224
GO:0030154	biological_process	cell differentiation	225	7159	545	20795	0.00043598
GO:0000082	biological_process	G1/S transition of mitotic cell cycle	31	7159	54	20795	0.000449821
GO:0120009	biological_process	intermembrane lipid transfer	25	7159	41	20795	0.000455999
GO:0001889	biological_process	liver development	51	7159	100	20795	0.000463808
GO:0098793	cellular_component	presynapse	66	7159	136	20795	0.000464875
GO:0017124	molecular_function	SH3 domain binding	48	7159	93	20795	0.000473878
GO:0060044	biological_process	negative regulation of cardiac muscle cell proliferation	13	7159	17	20795	0.000487429
GO:0060037	biological_process	pharyngeal system development	13	7159	17	20795	0.000487429
GO:0071222	biological_process	cellular response to lipopolysaccharide	85	7159	183	20795	0.000489401
GO:0032436	biological_process	positive regulation of proteasomal ubiquitin-dependent protein catabolic process	38	7159	70	20795	0.000502326
GO:0051965	biological_process	positive regulation of synapse assembly	34	7159	61	20795	0.000514222
GO:0045773	biological_process	positive regulation of axon extension	23	7159	37	20795	0.000518463
GO:0005509	molecular_function	calcium ion binding	266	7159	656	20795	0.000525647
GO:0001540	molecular_function	amyloid-beta binding	29	7159	50	20795	0.000539719
GO:0003151	biological_process	outflow tract morphogenesis	29	7159	50	20795	0.000539719
GO:0035329	biological_process	hippo signaling	14	7159	19	20795	0.000552723
GO:0007274	biological_process	neuromuscular synaptic transmission	14	7159	19	20795	0.000552723
GO:0035066	biological_process	positive regulation of histone acetylation	14	7159	19	20795	0.000552723
GO:0050680	biological_process	negative regulation of epithelial cell proliferation	37	7159	68	20795	0.000558201
GO:0099590	biological_process	neurotransmitter receptor internalization	7	7159	7	20795	0.000572029
GO:0042171	molecular_function	lysophosphatidic acid acyltransferase activity	7	7159	7	20795	0.000572029
GO:0030032	biological_process	lamellipodium assembly	21	7159	33	20795	0.000576027
GO:0014065	biological_process	phosphatidylinositol 3-kinase signaling	21	7159	33	20795	0.000576027
GO:0030134	cellular_component	COPII-coated ER to Golgi transport vesicle	21	7159	33	20795	0.000576027
GO:0045600	biological_process	positive regulation of fat cell differentiation	28	7159	48	20795	0.000589776
GO:0000981	molecular_function	DNA-binding transcription factor activity, RNA polymerase II-specific	198	7159	476	20795	0.000594376
GO:0031295	biological_process	T cell costimulation	15	7159	21	20795	0.000596974
GO:0019228	biological_process	neuronal action potential	15	7159	21	20795	0.000596974
GO:0097192	biological_process	extrinsic apoptotic signaling pathway in absence of ligand	20	7159	31	20795	0.000600167
GO:0032743	biological_process	positive regulation of interleukin-2 production	19	7159	29	20795	0.000619119
GO:0010719	biological_process	negative regulation of epithelial to mesenchymal transition	19	7159	29	20795	0.000619119
GO:0046697	biological_process	decidualization	19	7159	29	20795	0.000619119
GO:0045840	biological_process	positive regulation of mitotic nuclear division	19	7159	29	20795	0.000619119
GO:0005901	cellular_component	caveola	36	7159	66	20795	0.000620139
GO:0098982	cellular_component	GABA-ergic synapse	32	7159	57	20795	0.000627919
GO:0046580	biological_process	negative regulation of Ras protein signal transduction	18	7159	27	20795	0.000630861
GO:0003148	biological_process	outflow tract septum morphogenesis	18	7159	27	20795	0.000630861
GO:0031226	cellular_component	intrinsic component of plasma membrane	18	7159	27	20795	0.000630861
GO:0032281	cellular_component	AMPA glutamate receptor complex	17	7159	25	20795	0.000632985
GO:0006874	biological_process	cellular calcium ion homeostasis	48	7159	94	20795	0.00064775
GO:0005667	cellular_component	transcription factor complex	103	7159	230	20795	0.000687284
GO:0043966	biological_process	histone H3 acetylation	26	7159	44	20795	0.000700049
GO:0016358	biological_process	dendrite development	26	7159	44	20795	0.000700049
GO:0010977	biological_process	negative regulation of neuron projection development	38	7159	71	20795	0.000724844
GO:0003682	molecular_function	chromatin binding	220	7159	536	20795	0.000725278
GO:0042102	biological_process	positive regulation of T cell proliferation	34	7159	62	20795	0.000764741
GO:0001764	biological_process	neuron migration	59	7159	121	20795	0.000778056
GO:0050731	biological_process	positive regulation of peptidyl-tyrosine phosphorylation	49	7159	97	20795	0.000783226
GO:0055088	biological_process	lipid homeostasis	24	7159	40	20795	0.000822589
GO:0032465	biological_process	regulation of cytokinesis	24	7159	40	20795	0.000822589
GO:0050821	biological_process	protein stabilization	78	7159	168	20795	0.00082668
GO:0098609	biological_process	cell-cell adhesion	63	7159	131	20795	0.000831817
GO:0012505	cellular_component	endomembrane system	56	7159	114	20795	0.000833485
GO:0010942	biological_process	positive regulation of cell death	29	7159	51	20795	0.000842216
GO:0001947	biological_process	heart looping	33	7159	60	20795	0.000848806
GO:0031526	cellular_component	brush border membrane	33	7159	60	20795	0.000848806
GO:0007032	biological_process	endosome organization	23	7159	38	20795	0.000887374
GO:0060070	biological_process	canonical Wnt signaling pathway	36	7159	67	20795	0.0008997
GO:0031594	cellular_component	neuromuscular junction	39	7159	74	20795	0.000922404
GO:0000987	molecular_function	proximal promoter sequence-specific DNA binding	42	7159	81	20795	0.00092262
GO:0010923	biological_process	negative regulation of phosphatase activity	28	7159	49	20795	0.00092692
GO:0034260	biological_process	negative regulation of GTPase activity	22	7159	36	20795	0.000953455
GO:0031463	cellular_component	Cul3-RING ubiquitin ligase complex	22	7159	36	20795	0.000953455
GO:0035094	biological_process	response to nicotine	27	7159	47	20795	0.00101885
GO:2000134	biological_process	negative regulation of G1/S transition of mitotic cell cycle	21	7159	34	20795	0.00101963
GO:0043161	biological_process	proteasome-mediated ubiquitin-dependent protein catabolic process	80	7159	174	20795	0.00102235
GO:0032008	biological_process	positive regulation of TOR signaling	20	7159	32	20795	0.00108425
GO:0060412	biological_process	ventricular septum morphogenesis	20	7159	32	20795	0.00108425
GO:0000151	cellular_component	ubiquitin ligase complex	46	7159	91	20795	0.00109645
GO:0036477	cellular_component	somatodendritic compartment	12	7159	16	20795	0.00109689
GO:0070886	biological_process	positive regulation of calcineurin-NFAT signaling cascade	12	7159	16	20795	0.00109689
GO:0030014	cellular_component	CCR4-NOT complex	12	7159	16	20795	0.00109689
GO:2000279	biological_process	negative regulation of DNA biosynthetic process	12	7159	16	20795	0.00109689
GO:0006890	biological_process	retrograde vesicle-mediated transport, Golgi to endoplasmic reticulum	26	7159	45	20795	0.00111829
GO:0048286	biological_process	lung alveolus development	26	7159	45	20795	0.00111829
GO:0031090	cellular_component	organelle membrane	43	7159	84	20795	0.00113315
GO:0055007	biological_process	cardiac muscle cell differentiation	19	7159	30	20795	0.00114511
GO:0046627	biological_process	negative regulation of insulin receptor signaling pathway	19	7159	30	20795	0.00114511
GO:0042593	biological_process	glucose homeostasis	60	7159	125	20795	0.00115719
GO:0009791	biological_process	post-embryonic development	48	7159	96	20795	0.00117265
GO:0061564	biological_process	axon development	13	7159	18	20795	0.0012002
GO:0001650	cellular_component	fibrillar center	55	7159	113	20795	0.00121337
GO:0008333	biological_process	endosome to lysosome transport	25	7159	43	20795	0.00122538
GO:0071345	biological_process	cellular response to cytokine stimulus	25	7159	43	20795	0.00122538
GO:0031201	cellular_component	SNARE complex	25	7159	43	20795	0.00122538
GO:0007268	biological_process	chemical synaptic transmission	66	7159	140	20795	0.00122713
GO:0070851	molecular_function	growth factor receptor binding	8	7159	9	20795	0.00122961
GO:0034698	biological_process	response to gonadotropin	8	7159	9	20795	0.00122961
GO:0006892	biological_process	post-Golgi vesicle-mediated transport	8	7159	9	20795	0.00122961
GO:0035904	biological_process	aorta development	17	7159	26	20795	0.00124307
GO:0030325	biological_process	adrenal gland development	17	7159	26	20795	0.00124307
GO:0031234	cellular_component	extrinsic component of cytoplasmic side of plasma membrane	33	7159	61	20795	0.00124314
GO:0035970	biological_process	peptidyl-threonine dephosphorylation	14	7159	20	20795	0.00125795
GO:0034067	biological_process	protein localization to Golgi apparatus	14	7159	20	20795	0.00125795
GO:1904469	biological_process	positive regulation of tumor necrosis factor secretion	16	7159	24	20795	0.00127161
GO:0046329	biological_process	negative regulation of JNK cascade	16	7159	24	20795	0.00127161
GO:1900182	biological_process	positive regulation of protein localization to nucleus	16	7159	24	20795	0.00127161
GO:0036120	biological_process	cellular response to platelet-derived growth factor stimulus	16	7159	24	20795	0.00127161
GO:0035024	biological_process	negative regulation of Rho protein signal transduction	16	7159	24	20795	0.00127161
GO:0030285	cellular_component	integral component of synaptic vesicle membrane	16	7159	24	20795	0.00127161
GO:0017156	biological_process	calcium-ion regulated exocytosis	15	7159	22	20795	0.00127898
GO:0000932	cellular_component	P-body	39	7159	75	20795	0.00128923
GO:0030900	biological_process	forebrain development	44	7159	87	20795	0.00137317
GO:0019898	cellular_component	extrinsic component of membrane	32	7159	59	20795	0.00138419
GO:0030097	biological_process	hemopoiesis	38	7159	73	20795	0.00144168
GO:0050808	biological_process	synapse organization	31	7159	57	20795	0.00154095
GO:0010506	biological_process	regulation of autophagy	31	7159	57	20795	0.00154095
GO:0007623	biological_process	circadian rhythm	48	7159	97	20795	0.00155413
GO:0070062	cellular_component	extracellular exosome	40	7159	78	20795	0.00158774
GO:1904646	biological_process	cellular response to amyloid-beta	22	7159	37	20795	0.00159144
GO:0035869	cellular_component	ciliary transition zone	22	7159	37	20795	0.00159144
GO:0022008	biological_process	neurogenesis	34	7159	64	20795	0.00160079
GO:0007179	biological_process	transforming growth factor beta receptor signaling pathway	37	7159	71	20795	0.00161236
GO:0000287	molecular_function	magnesium ion binding	96	7159	217	20795	0.00164167
GO:0006857	biological_process	oligopeptide transport	6	7159	6	20795	0.00166251
GO:2000052	biological_process	positive regulation of non-canonical Wnt signaling pathway	6	7159	6	20795	0.00166251
GO:0006824	biological_process	cobalt ion transport	6	7159	6	20795	0.00166251
GO:0051147	biological_process	regulation of muscle cell differentiation	6	7159	6	20795	0.00166251
GO:0055064	biological_process	chloride ion homeostasis	6	7159	6	20795	0.00166251
GO:0098943	biological_process	neurotransmitter receptor transport, postsynaptic endosome to lysosome	6	7159	6	20795	0.00166251
GO:0006903	biological_process	vesicle targeting	6	7159	6	20795	0.00166251
GO:2000273	biological_process	positive regulation of signaling receptor activity	6	7159	6	20795	0.00166251
GO:0098967	biological_process	exocytic insertion of neurotransmitter receptor to postsynaptic membrane	6	7159	6	20795	0.00166251
GO:1903071	biological_process	positive regulation of ER-associated ubiquitin-dependent protein catabolic process	6	7159	6	20795	0.00166251
GO:0030182	biological_process	neuron differentiation	77	7159	169	20795	0.00171328
GO:0000149	molecular_function	SNARE binding	30	7159	55	20795	0.00171507
GO:0000118	cellular_component	histone deacetylase complex	21	7159	35	20795	0.00172655
GO:0044344	biological_process	cellular response to fibroblast growth factor stimulus	21	7159	35	20795	0.00172655
GO:0071364	biological_process	cellular response to epidermal growth factor stimulus	26	7159	46	20795	0.00173583
GO:0006996	biological_process	organelle organization	9	7159	11	20795	0.00177855
GO:0035567	biological_process	non-canonical Wnt signaling pathway	9	7159	11	20795	0.00177855
GO:0002011	biological_process	morphogenesis of an epithelial sheet	9	7159	11	20795	0.00177855
GO:0010470	biological_process	regulation of gastrulation	9	7159	11	20795	0.00177855
GO:0005161	molecular_function	platelet-derived growth factor receptor binding	9	7159	11	20795	0.00177855
GO:0003139	biological_process	secondary heart field specification	9	7159	11	20795	0.00177855
GO:0005883	cellular_component	neurofilament	9	7159	11	20795	0.00177855
GO:0002726	biological_process	positive regulation of T cell cytokine production	9	7159	11	20795	0.00177855
GO:0003215	biological_process	cardiac right ventricle morphogenesis	9	7159	11	20795	0.00177855
GO:0045741	biological_process	positive regulation of epidermal growth factor-activated receptor activity	9	7159	11	20795	0.00177855
GO:0009725	biological_process	response to hormone	33	7159	62	20795	0.00178752
GO:0032147	biological_process	activation of protein kinase activity	33	7159	62	20795	0.00178752
GO:0043433	biological_process	negative regulation of DNA-binding transcription factor activity	36	7159	69	20795	0.00180348
GO:0010508	biological_process	positive regulation of autophagy	36	7159	69	20795	0.00180348
GO:0043434	biological_process	response to peptide hormone	36	7159	69	20795	0.00180348
GO:0021983	biological_process	pituitary gland development	20	7159	33	20795	0.00186613
GO:0007155	biological_process	cell adhesion	179	7159	435	20795	0.00187638
GO:0042981	biological_process	regulation of apoptotic process	76	7159	167	20795	0.00190031
GO:0007568	biological_process	aging	98	7159	223	20795	0.00191008
GO:0001657	biological_process	ureteric bud development	25	7159	44	20795	0.0019166
GO:0043627	biological_process	response to estrogen	41	7159	81	20795	0.0019271
GO:0009612	biological_process	response to mechanical stimulus	41	7159	81	20795	0.0019271
GO:0000045	biological_process	autophagosome assembly	32	7159	60	20795	0.00199606
GO:0009416	biological_process	response to light stimulus	19	7159	31	20795	0.00200794
GO:0007159	biological_process	leukocyte cell-cell adhesion	19	7159	31	20795	0.00200794
GO:0045648	biological_process	positive regulation of erythrocyte differentiation	19	7159	31	20795	0.00200794
GO:0005484	molecular_function	SNAP receptor activity	19	7159	31	20795	0.00200794
GO:0098839	cellular_component	postsynaptic density membrane	19	7159	31	20795	0.00200794
GO:0018108	biological_process	peptidyl-tyrosine phosphorylation	55	7159	115	20795	0.00200923
GO:0043410	biological_process	positive regulation of MAPK cascade	55	7159	115	20795	0.00200923
GO:0006914	biological_process	autophagy	55	7159	115	20795	0.00200923
GO:0005764	cellular_component	lysosome	136	7159	322	20795	0.00201466
GO:0005903	cellular_component	brush border	35	7159	67	20795	0.00201753
GO:0071356	biological_process	cellular response to tumor necrosis factor	61	7159	130	20795	0.00210977
GO:0061098	biological_process	positive regulation of protein tyrosine kinase activity	24	7159	42	20795	0.0021137
GO:0051897	biological_process	positive regulation of protein kinase B signaling	50	7159	103	20795	0.00212005
GO:0035023	biological_process	regulation of Rho protein signal transduction	18	7159	29	20795	0.00214871
GO:0030007	biological_process	cellular potassium ion homeostasis	10	7159	13	20795	0.00217393
GO:1904996	biological_process	positive regulation of leukocyte adhesion to vascular endothelial cell	10	7159	13	20795	0.00217393
GO:0000290	biological_process	deadenylation-dependent decapping of nuclear-transcribed mRNA	10	7159	13	20795	0.00217393
GO:0090161	biological_process	Golgi ribbon formation	10	7159	13	20795	0.00217393
GO:0006606	biological_process	protein import into nucleus	45	7159	91	20795	0.00217976
GO:0051091	biological_process	positive regulation of DNA-binding transcription factor activity	54	7159	113	20795	0.00224422
GO:0042311	biological_process	vasodilation	17	7159	27	20795	0.00228383
GO:0007411	biological_process	axon guidance	78	7159	173	20795	0.00228832
GO:0030246	molecular_function	carbohydrate binding	76	7159	168	20795	0.00231458
GO:0005109	molecular_function	frizzled binding	23	7159	40	20795	0.00232785
GO:0031047	biological_process	gene silencing by RNA	23	7159	40	20795	0.00232785
GO:0007346	biological_process	regulation of mitotic cell cycle	23	7159	40	20795	0.00232785
GO:0043536	biological_process	positive regulation of blood vessel endothelial cell migration	23	7159	40	20795	0.00232785
GO:0005635	cellular_component	nuclear envelope	74	7159	163	20795	0.00233727
GO:0005741	cellular_component	mitochondrial outer membrane	62	7159	133	20795	0.00236924
GO:0045671	biological_process	negative regulation of osteoclast differentiation	16	7159	25	20795	0.00240696
GO:0033137	biological_process	negative regulation of peptidyl-serine phosphorylation	16	7159	25	20795	0.00240696
GO:0035235	biological_process	ionotropic glutamate receptor signaling pathway	16	7159	25	20795	0.00240696
GO:0007409	biological_process	axonogenesis	39	7159	77	20795	0.00241795
GO:0003222	biological_process	ventricular trabecula myocardium morphogenesis	11	7159	15	20795	0.00242567
GO:0035259	molecular_function	glucocorticoid receptor binding	11	7159	15	20795	0.00242567
GO:2000811	biological_process	negative regulation of anoikis	11	7159	15	20795	0.00242567
GO:0016410	molecular_function	N-acyltransferase activity	11	7159	15	20795	0.00242567
GO:0043548	molecular_function	phosphatidylinositol 3-kinase binding	15	7159	23	20795	0.00250948
GO:0032809	cellular_component	neuronal cell body membrane	15	7159	23	20795	0.00250948
GO:0042535	biological_process	positive regulation of tumor necrosis factor biosynthetic process	15	7159	23	20795	0.00250948
GO:2000377	biological_process	regulation of reactive oxygen species metabolic process	15	7159	23	20795	0.00250948
GO:0008092	molecular_function	cytoskeletal protein binding	33	7159	63	20795	0.00252589
GO:0019838	molecular_function	growth factor binding	22	7159	38	20795	0.00255954
GO:0043254	biological_process	regulation of protein complex assembly	12	7159	17	20795	0.00255961
GO:0071361	biological_process	cellular response to ethanol	12	7159	17	20795	0.00255961
GO:0060292	biological_process	long-term synaptic depression	12	7159	17	20795	0.00255961
GO:0090050	biological_process	positive regulation of cell migration involved in sprouting angiogenesis	14	7159	21	20795	0.00257989
GO:0007422	biological_process	peripheral nervous system development	14	7159	21	20795	0.00257989
GO:0010613	biological_process	positive regulation of cardiac muscle hypertrophy	14	7159	21	20795	0.00257989
GO:0004707	molecular_function	MAP kinase activity	14	7159	21	20795	0.00257989
GO:0051010	molecular_function	microtubule plus-end binding	14	7159	21	20795	0.00257989
GO:0031307	cellular_component	integral component of mitochondrial outer membrane	14	7159	21	20795	0.00257989
GO:1900006	biological_process	positive regulation of dendrite development	14	7159	21	20795	0.00257989
GO:0031625	molecular_function	ubiquitin protein ligase binding	125	7159	295	20795	0.00259761
GO:0050773	biological_process	regulation of dendrite development	13	7159	19	20795	0.00260306
GO:0007062	biological_process	sister chromatid cohesion	13	7159	19	20795	0.00260306
GO:0030111	biological_process	regulation of Wnt signaling pathway	13	7159	19	20795	0.00260306
GO:0051642	biological_process	centrosome localization	13	7159	19	20795	0.00260306
GO:0061077	biological_process	chaperone-mediated protein folding	13	7159	19	20795	0.00260306
GO:0071549	biological_process	cellular response to dexamethasone stimulus	26	7159	47	20795	0.00262352
GO:0014704	cellular_component	intercalated disc	26	7159	47	20795	0.00262352
GO:0006865	biological_process	amino acid transport	26	7159	47	20795	0.00262352
GO:0001102	molecular_function	RNA polymerase II activating transcription factor binding	29	7159	54	20795	0.0027792
GO:0045930	biological_process	negative regulation of mitotic cell cycle	21	7159	36	20795	0.00280888
GO:0034504	biological_process	protein localization to nucleus	21	7159	36	20795	0.00280888
GO:0005730	cellular_component	nucleolus	270	7159	684	20795	0.00288883
GO:0030216	biological_process	keratinocyte differentiation	25	7159	45	20795	0.00291449
GO:0006888	biological_process	endoplasmic reticulum to Golgi vesicle-mediated transport	47	7159	97	20795	0.00296797
GO:0008017	molecular_function	microtubule binding	105	7159	244	20795	0.00307112
GO:0099055	cellular_component	integral component of postsynaptic membrane	20	7159	34	20795	0.00307543
GO:0033116	cellular_component	endoplasmic reticulum-Golgi intermediate compartment membrane	20	7159	34	20795	0.00307543
GO:0010033	biological_process	response to organic substance	53	7159	112	20795	0.00318543
GO:0044387	biological_process	negative regulation of protein kinase activity by regulation of protein phosphorylation	7	7159	8	20795	0.00319861
GO:2000969	biological_process	positive regulation of AMPA receptor activity	7	7159	8	20795	0.00319861
GO:0098815	biological_process	modulation of excitatory postsynaptic potential	7	7159	8	20795	0.00319861
GO:0003344	biological_process	pericardium morphogenesis	7	7159	8	20795	0.00319861
GO:0038066	biological_process	p38MAPK cascade	7	7159	8	20795	0.00319861
GO:0014047	biological_process	glutamate secretion	7	7159	8	20795	0.00319861
GO:0032633	biological_process	interleukin-4 production	7	7159	8	20795	0.00319861
GO:0046850	biological_process	regulation of bone remodeling	7	7159	8	20795	0.00319861
GO:0032414	biological_process	positive regulation of ion transmembrane transporter activity	7	7159	8	20795	0.00319861
GO:0051057	biological_process	positive regulation of small GTPase mediated signal transduction	7	7159	8	20795	0.00319861
GO:1904417	biological_process	positive regulation of xenophagy	7	7159	8	20795	0.00319861
GO:0010766	biological_process	negative regulation of sodium ion transport	7	7159	8	20795	0.00319861
GO:0014832	biological_process	urinary bladder smooth muscle contraction	7	7159	8	20795	0.00319861
GO:0032541	cellular_component	cortical endoplasmic reticulum	7	7159	8	20795	0.00319861
GO:0060052	biological_process	neurofilament cytoskeleton organization	7	7159	8	20795	0.00319861
GO:0086100	biological_process	endothelin receptor signaling pathway	7	7159	8	20795	0.00319861
GO:0060426	biological_process	lung vasculature development	7	7159	8	20795	0.00319861
GO:0030324	biological_process	lung development	55	7159	117	20795	0.00322738
GO:0043473	biological_process	pigmentation	24	7159	43	20795	0.00323578
GO:0007254	biological_process	JNK cascade	19	7159	32	20795	0.00335795
GO:0007369	biological_process	gastrulation	19	7159	32	20795	0.00335795
GO:0098686	cellular_component	hippocampal mossy fiber to CA3 synapse	19	7159	32	20795	0.00335795
GO:0004857	molecular_function	enzyme inhibitor activity	19	7159	32	20795	0.00335795
GO:0007257	biological_process	activation of JUN kinase activity	19	7159	32	20795	0.00335795
GO:0044295	cellular_component	axonal growth cone	19	7159	32	20795	0.00335795
GO:0045599	biological_process	negative regulation of fat cell differentiation	27	7159	50	20795	0.0034647
GO:0004713	molecular_function	protein tyrosine kinase activity	50	7159	105	20795	0.00349642
GO:0005249	molecular_function	voltage-gated potassium channel activity	33	7159	64	20795	0.00351068
GO:0006909	biological_process	phagocytosis	30	7159	57	20795	0.00354225
GO:0016042	biological_process	lipid catabolic process	52	7159	110	20795	0.00355655
GO:0001726	cellular_component	ruffle	43	7159	88	20795	0.00358706
GO:0051219	molecular_function	phosphoprotein binding	23	7159	41	20795	0.00358993
GO:1902895	biological_process	positive regulation of pri-miRNA transcription by RNA polymerase II	23	7159	41	20795	0.00358993
GO:0007416	biological_process	synapse assembly	23	7159	41	20795	0.00358993
GO:0030496	cellular_component	midbody	64	7159	140	20795	0.00362672
GO:0071260	biological_process	cellular response to mechanical stimulus	38	7159	76	20795	0.00364135
GO:0008201	molecular_function	heparin binding	62	7159	135	20795	0.00364285
GO:0046856	biological_process	phosphatidylinositol dephosphorylation	18	7159	30	20795	0.0036541
GO:0005154	molecular_function	epidermal growth factor receptor binding	18	7159	30	20795	0.0036541
GO:0003676	molecular_function	nucleic acid binding	470	7159	1237	20795	0.00371718
GO:0014068	biological_process	positive regulation of phosphatidylinositol 3-kinase signaling	35	7159	69	20795	0.00381697
GO:0050729	biological_process	positive regulation of inflammatory response	35	7159	69	20795	0.00381697
GO:0008289	molecular_function	lipid binding	89	7159	204	20795	0.00383242
GO:0001755	biological_process	neural crest cell migration	26	7159	48	20795	0.00386797
GO:0001558	biological_process	regulation of cell growth	26	7159	48	20795	0.00386797
GO:0035924	biological_process	cellular response to vascular endothelial growth factor stimulus	17	7159	28	20795	0.0039599
GO:2000463	biological_process	positive regulation of excitatory postsynaptic potential	17	7159	28	20795	0.0039599
GO:0048545	biological_process	response to steroid hormone	22	7159	39	20795	0.00397946
GO:0032088	biological_process	negative regulation of NF-kappaB transcription factor activity	37	7159	74	20795	0.00408318
GO:0005815	cellular_component	microtubule organizing center	83	7159	189	20795	0.00412432
GO:0030295	molecular_function	protein kinase activator activity	16	7159	26	20795	0.00426917
GO:0001892	biological_process	embryonic placenta development	16	7159	26	20795	0.00426917
GO:0030117	cellular_component	membrane coat	16	7159	26	20795	0.00426917
GO:0030511	biological_process	positive regulation of transforming growth factor beta receptor signaling pathway	16	7159	26	20795	0.00426917
GO:0003713	molecular_function	transcription coactivator activity	93	7159	215	20795	0.00427154
GO:0007626	biological_process	locomotory behavior	46	7159	96	20795	0.00427645
GO:0016486	biological_process	peptide hormone processing	8	7159	10	20795	0.00427831
GO:0008330	molecular_function	protein tyrosine/threonine phosphatase activity	8	7159	10	20795	0.00427831
GO:0021707	biological_process	cerebellar granule cell differentiation	8	7159	10	20795	0.00427831
GO:0007548	biological_process	sex differentiation	8	7159	10	20795	0.00427831
GO:0016174	molecular_function	NAD(P)H oxidase activity	8	7159	10	20795	0.00427831
GO:0015250	molecular_function	water channel activity	8	7159	10	20795	0.00427831
GO:1900122	biological_process	positive regulation of receptor binding	8	7159	10	20795	0.00427831
GO:0002260	biological_process	lymphocyte homeostasis	8	7159	10	20795	0.00427831
GO:0044342	biological_process	type B pancreatic cell proliferation	8	7159	10	20795	0.00427831
GO:0002162	molecular_function	dystroglycan binding	8	7159	10	20795	0.00427831
GO:0048103	biological_process	somatic stem cell division	8	7159	10	20795	0.00427831
GO:0032940	biological_process	secretion by cell	8	7159	10	20795	0.00427831
GO:0043276	biological_process	anoikis	8	7159	10	20795	0.00427831
GO:1903265	biological_process	positive regulation of tumor necrosis factor-mediated signaling pathway	8	7159	10	20795	0.00427831
GO:0048787	cellular_component	presynaptic active zone membrane	8	7159	10	20795	0.00427831
GO:0005788	cellular_component	endoplasmic reticulum lumen	34	7159	67	20795	0.00428119
GO:0043087	biological_process	regulation of GTPase activity	39	7159	79	20795	0.00431069
GO:0030133	cellular_component	transport vesicle	25	7159	46	20795	0.00431765
GO:0003281	biological_process	ventricular septum development	21	7159	37	20795	0.00440676
GO:0004888	molecular_function	transmembrane signaling receptor activity	75	7159	169	20795	0.00449488
GO:0009636	biological_process	response to toxic substance	41	7159	84	20795	0.00450162
GO:0007584	biological_process	response to nutrient	41	7159	84	20795	0.00450162
GO:0031902	cellular_component	late endosome membrane	41	7159	84	20795	0.00450162
GO:0017022	molecular_function	myosin binding	15	7159	24	20795	0.00457259
GO:0001671	molecular_function	ATPase activator activity	15	7159	24	20795	0.00457259
GO:0001568	biological_process	blood vessel development	33	7159	65	20795	0.00480324
GO:0003272	biological_process	endocardial cushion formation	5	7159	5	20795	0.00483136
GO:0050733	molecular_function	RS domain binding	5	7159	5	20795	0.00483136
GO:0032813	molecular_function	tumor necrosis factor receptor superfamily binding	5	7159	5	20795	0.00483136
GO:0004022	molecular_function	alcohol dehydrogenase (NAD) activity	5	7159	5	20795	0.00483136
GO:0097001	molecular_function	ceramide binding	5	7159	5	20795	0.00483136
GO:0002520	biological_process	immune system development	5	7159	5	20795	0.00483136
GO:1904753	biological_process	negative regulation of vascular associated smooth muscle cell migration	5	7159	5	20795	0.00483136
GO:0060693	biological_process	regulation of branching involved in salivary gland morphogenesis	5	7159	5	20795	0.00483136
GO:0030868	cellular_component	smooth endoplasmic reticulum membrane	5	7159	5	20795	0.00483136
GO:0033602	biological_process	negative regulation of dopamine secretion	5	7159	5	20795	0.00483136
GO:0022614	biological_process	membrane to membrane docking	5	7159	5	20795	0.00483136
GO:0061551	biological_process	trigeminal ganglion development	5	7159	5	20795	0.00483136
GO:0045986	biological_process	negative regulation of smooth muscle contraction	5	7159	5	20795	0.00483136
GO:0045069	biological_process	regulation of viral genome replication	5	7159	5	20795	0.00483136
GO:0032811	biological_process	negative regulation of epinephrine secretion	5	7159	5	20795	0.00483136
GO:0018344	biological_process	protein geranylgeranylation	5	7159	5	20795	0.00483136
GO:0070884	biological_process	regulation of calcineurin-NFAT signaling cascade	5	7159	5	20795	0.00483136
GO:0045627	biological_process	positive regulation of T-helper 1 cell differentiation	5	7159	5	20795	0.00483136
GO:0002175	biological_process	protein localization to paranode region of axon	5	7159	5	20795	0.00483136
GO:0060666	biological_process	dichotomous subdivision of terminal units involved in salivary gland branching	5	7159	5	20795	0.00483136
GO:0065004	biological_process	protein-DNA complex assembly	5	7159	5	20795	0.00483136
GO:0018342	biological_process	protein prenylation	5	7159	5	20795	0.00483136
GO:0048305	biological_process	immunoglobulin secretion	5	7159	5	20795	0.00483136
GO:0034499	biological_process	late endosome to Golgi transport	5	7159	5	20795	0.00483136
GO:0140007	cellular_component	KICSTOR complex	5	7159	5	20795	0.00483136
GO:0102121	molecular_function	ceramidase activity	5	7159	5	20795	0.00483136
GO:0017040	molecular_function	N-acylsphingosine amidohydrolase activity	5	7159	5	20795	0.00483136
GO:1902622	biological_process	regulation of neutrophil migration	5	7159	5	20795	0.00483136
GO:0016671	molecular_function	oxidoreductase activity, acting on a sulfur group of donors, disulfide as acceptor	5	7159	5	20795	0.00483136
GO:0046929	biological_process	negative regulation of neurotransmitter secretion	5	7159	5	20795	0.00483136
GO:0070345	biological_process	negative regulation of fat cell proliferation	5	7159	5	20795	0.00483136
GO:0004711	molecular_function	ribosomal protein S6 kinase activity	5	7159	5	20795	0.00483136
GO:0034976	biological_process	response to endoplasmic reticulum stress	38	7159	77	20795	0.00483338
GO:0060261	biological_process	positive regulation of transcription initiation from RNA polymerase II promoter	14	7159	22	20795	0.00485648
GO:0071385	biological_process	cellular response to glucocorticoid stimulus	14	7159	22	20795	0.00485648
GO:0001782	biological_process	B cell homeostasis	14	7159	22	20795	0.00485648
GO:0045931	biological_process	positive regulation of mitotic cell cycle	20	7159	35	20795	0.00487393
GO:0031624	molecular_function	ubiquitin conjugating enzyme binding	20	7159	35	20795	0.00487393
GO:0035331	biological_process	negative regulation of hippo signaling	9	7159	12	20795	0.00493216
GO:0006383	biological_process	transcription by RNA polymerase III	9	7159	12	20795	0.00493216
GO:0070166	biological_process	enamel mineralization	9	7159	12	20795	0.00493216
GO:0009913	biological_process	epidermal cell differentiation	9	7159	12	20795	0.00493216
GO:0031953	biological_process	negative regulation of protein autophosphorylation	9	7159	12	20795	0.00493216
GO:0010459	biological_process	negative regulation of heart rate	9	7159	12	20795	0.00493216
GO:0042416	biological_process	dopamine biosynthetic process	9	7159	12	20795	0.00493216
GO:0006833	biological_process	water transport	9	7159	12	20795	0.00493216
GO:0030514	biological_process	negative regulation of BMP signaling pathway	27	7159	51	20795	0.00497436
GO:0070588	biological_process	calcium ion transmembrane transport	53	7159	114	20795	0.00502781
GO:0008013	molecular_function	beta-catenin binding	40	7159	82	20795	0.00504458
GO:0005328	molecular_function	neurotransmitter:sodium symporter activity	13	7159	20	20795	0.00510113
GO:0000030	molecular_function	mannosyltransferase activity	13	7159	20	20795	0.00510113
GO:0030904	cellular_component	retromer complex	13	7159	20	20795	0.00510113
GO:0060441	biological_process	epithelial tube branching involved in lung morphogenesis	13	7159	20	20795	0.00510113
GO:0090398	biological_process	cellular senescence	13	7159	20	20795	0.00510113
GO:0051000	biological_process	positive regulation of nitric-oxide synthase activity	13	7159	20	20795	0.00510113
GO:0030595	biological_process	leukocyte chemotaxis	13	7159	20	20795	0.00510113
GO:0060548	biological_process	negative regulation of cell death	35	7159	70	20795	0.00513837
GO:2000310	biological_process	regulation of NMDA receptor activity	10	7159	14	20795	0.00525805
GO:0021854	biological_process	hypothalamus development	10	7159	14	20795	0.00525805
GO:0017017	molecular_function	MAP kinase tyrosine/serine/threonine phosphatase activity	10	7159	14	20795	0.00525805
GO:0000185	biological_process	activation of MAPKKK activity	10	7159	14	20795	0.00525805
GO:0043652	biological_process	engulfment of apoptotic cell	10	7159	14	20795	0.00525805
GO:0038183	biological_process	bile acid signaling pathway	10	7159	14	20795	0.00525805
GO:0006536	biological_process	glutamate metabolic process	10	7159	14	20795	0.00525805
GO:0071850	biological_process	mitotic cell cycle arrest	10	7159	14	20795	0.00525805
GO:0007413	biological_process	axonal fasciculation	12	7159	18	20795	0.00527845
GO:0021542	biological_process	dentate gyrus development	12	7159	18	20795	0.00527845
GO:0031954	biological_process	positive regulation of protein autophosphorylation	12	7159	18	20795	0.00527845
GO:0001741	cellular_component	XY body	12	7159	18	20795	0.00527845
GO:0004970	molecular_function	ionotropic glutamate receptor activity	12	7159	18	20795	0.00527845
GO:0006400	biological_process	tRNA modification	11	7159	16	20795	0.00534897
GO:0034185	molecular_function	apolipoprotein binding	11	7159	16	20795	0.00534897
GO:0001833	biological_process	inner cell mass cell proliferation	11	7159	16	20795	0.00534897
GO:0001779	biological_process	natural killer cell differentiation	11	7159	16	20795	0.00534897
GO:0001508	biological_process	action potential	11	7159	16	20795	0.00534897
GO:0050673	biological_process	epithelial cell proliferation	11	7159	16	20795	0.00534897
GO:1990869	biological_process	cellular response to chemokine	11	7159	16	20795	0.00534897
GO:0098719	biological_process	sodium ion import across plasma membrane	11	7159	16	20795	0.00534897
GO:0005521	molecular_function	lamin binding	11	7159	16	20795	0.00534897
GO:0043149	biological_process	stress fiber assembly	11	7159	16	20795	0.00534897
GO:0006612	biological_process	protein targeting to membrane	23	7159	42	20795	0.00537696
GO:0097191	biological_process	extrinsic apoptotic signaling pathway	23	7159	42	20795	0.00537696
GO:0048488	biological_process	synaptic vesicle endocytosis	19	7159	33	20795	0.00538256
GO:0005164	molecular_function	tumor necrosis factor receptor binding	19	7159	33	20795	0.00538256
GO:0000077	biological_process	DNA damage checkpoint	19	7159	33	20795	0.00538256
GO:0005776	cellular_component	autophagosome	32	7159	63	20795	0.00539058
GO:0007059	biological_process	chromosome segregation	37	7159	75	20795	0.00542088
GO:0004175	molecular_function	endopeptidase activity	46	7159	97	20795	0.00545664
GO:0007015	biological_process	actin filament organization	58	7159	127	20795	0.00556706
GO:0032720	biological_process	negative regulation of tumor necrosis factor production	26	7159	49	20795	0.00557218
GO:0001786	molecular_function	phosphatidylserine binding	26	7159	49	20795	0.00557218
GO:0031334	biological_process	positive regulation of protein complex assembly	26	7159	49	20795	0.00557218
GO:0016363	cellular_component	nuclear matrix	39	7159	80	20795	0.00565434
GO:0008270	molecular_function	zinc ion binding	273	7159	700	20795	0.00569103
GO:0042470	cellular_component	melanosome	34	7159	68	20795	0.00576675
GO:0031398	biological_process	positive regulation of protein ubiquitination	34	7159	68	20795	0.00576675
GO:0015867	biological_process	ATP transport	18	7159	31	20795	0.00593339
GO:0070507	biological_process	regulation of microtubule cytoskeleton organization	18	7159	31	20795	0.00593339
GO:0043507	biological_process	positive regulation of JUN kinase activity	22	7159	40	20795	0.0059981
GO:0042149	biological_process	cellular response to glucose starvation	22	7159	40	20795	0.0059981
GO:0000086	biological_process	G2/M transition of mitotic cell cycle	22	7159	40	20795	0.0059981
GO:0006816	biological_process	calcium ion transport	55	7159	120	20795	0.00622727
GO:0051496	biological_process	positive regulation of stress fiber assembly	28	7159	54	20795	0.00623141
GO:0009898	cellular_component	cytoplasmic side of plasma membrane	28	7159	54	20795	0.00623141
GO:0032580	cellular_component	Golgi cisterna membrane	28	7159	54	20795	0.00623141
GO:0003714	molecular_function	transcription corepressor activity	77	7159	176	20795	0.00623304
GO:0043666	biological_process	regulation of phosphoprotein phosphatase activity	25	7159	47	20795	0.00624279
GO:0090314	biological_process	positive regulation of protein targeting to membrane	17	7159	29	20795	0.00652576
GO:0005347	molecular_function	ATP transmembrane transporter activity	17	7159	29	20795	0.00652576
GO:0006904	biological_process	vesicle docking involved in exocytosis	17	7159	29	20795	0.00652576
GO:1990573	biological_process	potassium ion import across plasma membrane	17	7159	29	20795	0.00652576
GO:0021987	biological_process	cerebral cortex development	40	7159	83	20795	0.00654533
GO:0005547	molecular_function	phosphatidylinositol-3,4,5-trisphosphate binding	21	7159	38	20795	0.00668862
GO:0043407	biological_process	negative regulation of MAP kinase activity	21	7159	38	20795	0.00668862
GO:0030177	biological_process	positive regulation of Wnt signaling pathway	21	7159	38	20795	0.00668862
GO:0060271	biological_process	cilium assembly	83	7159	192	20795	0.00677514
GO:0071230	biological_process	cellular response to amino acid stimulus	30	7159	59	20795	0.00679615
GO:0003824	molecular_function	catalytic activity	185	7159	463	20795	0.00692827
GO:0031122	biological_process	cytoplasmic microtubule organization	24	7159	45	20795	0.00699516
GO:0008630	biological_process	intrinsic apoptotic signaling pathway in response to DNA damage	27	7159	52	20795	0.00699525
GO:0034446	biological_process	substrate adhesion-dependent cell spreading	27	7159	52	20795	0.00699525
GO:0042098	biological_process	T cell proliferation	16	7159	27	20795	0.00715695
GO:1990138	biological_process	neuron projection extension	16	7159	27	20795	0.00715695
GO:0015276	molecular_function	ligand-gated ion channel activity	16	7159	27	20795	0.00715695
GO:0048675	biological_process	axon extension	16	7159	27	20795	0.00715695
GO:0048812	biological_process	neuron projection morphogenesis	32	7159	64	20795	0.00727048
GO:0019005	cellular_component	SCF ubiquitin ligase complex	32	7159	64	20795	0.00727048
GO:0000186	biological_process	activation of MAPKK activity	20	7159	36	20795	0.00745524
GO:0030276	molecular_function	clathrin binding	20	7159	36	20795	0.00745524
GO:0007157	biological_process	heterophilic cell-cell adhesion via plasma membrane cell adhesion molecules	20	7159	36	20795	0.00745524
GO:0070555	biological_process	response to interleukin-1	20	7159	36	20795	0.00745524
GO:0002244	biological_process	hematopoietic progenitor cell differentiation	41	7159	86	20795	0.00750528
GO:0050852	biological_process	T cell receptor signaling pathway	41	7159	86	20795	0.00750528
GO:0050885	biological_process	neuromuscular process controlling balance	29	7159	57	20795	0.00763497
GO:0048168	biological_process	regulation of neuronal synaptic plasticity	15	7159	25	20795	0.00782105
GO:0014911	biological_process	positive regulation of smooth muscle cell migration	15	7159	25	20795	0.00782105
GO:0009925	cellular_component	basal plasma membrane	23	7159	43	20795	0.00783932
GO:2000651	biological_process	positive regulation of sodium ion transmembrane transporter activity	6	7159	7	20795	0.00820538
GO:0031702	molecular_function	type 1 angiotensin receptor binding	6	7159	7	20795	0.00820538
GO:0038026	biological_process	reelin-mediated signaling pathway	6	7159	7	20795	0.00820538
GO:0030306	molecular_function	ADP-ribosylation factor binding	6	7159	7	20795	0.00820538
GO:0033129	biological_process	positive regulation of histone phosphorylation	6	7159	7	20795	0.00820538
GO:0098970	biological_process	postsynaptic neurotransmitter receptor diffusion trapping	6	7159	7	20795	0.00820538
GO:1901017	biological_process	negative regulation of potassium ion transmembrane transporter activity	6	7159	7	20795	0.00820538
GO:0048713	biological_process	regulation of oligodendrocyte differentiation	6	7159	7	20795	0.00820538
GO:0045180	cellular_component	basal cortex	6	7159	7	20795	0.00820538
GO:0006621	biological_process	protein retention in ER lumen	6	7159	7	20795	0.00820538
GO:0061072	biological_process	iris morphogenesis	6	7159	7	20795	0.00820538
GO:0040019	biological_process	positive regulation of embryonic development	6	7159	7	20795	0.00820538
GO:0048311	biological_process	mitochondrion distribution	6	7159	7	20795	0.00820538
GO:0006651	biological_process	diacylglycerol biosynthetic process	6	7159	7	20795	0.00820538
GO:0060087	biological_process	relaxation of vascular smooth muscle	6	7159	7	20795	0.00820538
GO:0043559	molecular_function	insulin binding	6	7159	7	20795	0.00820538
GO:0050803	biological_process	regulation of synapse structure or activity	6	7159	7	20795	0.00820538
GO:0071447	biological_process	cellular response to hydroperoxide	6	7159	7	20795	0.00820538
GO:0048341	biological_process	paraxial mesoderm formation	6	7159	7	20795	0.00820538
GO:0051222	biological_process	positive regulation of protein transport	6	7159	7	20795	0.00820538
GO:0097367	molecular_function	carbohydrate derivative binding	6	7159	7	20795	0.00820538
GO:1900407	biological_process	regulation of cellular response to oxidative stress	6	7159	7	20795	0.00820538
GO:0035912	biological_process	dorsal aorta morphogenesis	6	7159	7	20795	0.00820538
GO:2000271	biological_process	positive regulation of fibroblast apoptotic process	6	7159	7	20795	0.00820538
GO:0036295	biological_process	cellular response to increased oxygen levels	6	7159	7	20795	0.00820538
GO:0071253	molecular_function	connexin binding	6	7159	7	20795	0.00820538
GO:1903288	biological_process	positive regulation of potassium ion import across plasma membrane	6	7159	7	20795	0.00820538
GO:0045588	biological_process	positive regulation of gamma-delta T cell differentiation	6	7159	7	20795	0.00820538
GO:0005791	cellular_component	rough endoplasmic reticulum	38	7159	79	20795	0.00821957
GO:0048701	biological_process	embryonic cranial skeleton morphogenesis	19	7159	34	20795	0.00830494
GO:0001662	biological_process	behavioral fear response	19	7159	34	20795	0.00830494
GO:2001235	biological_process	positive regulation of apoptotic signaling pathway	19	7159	34	20795	0.00830494
GO:0007166	biological_process	cell surface receptor signaling pathway	67	7159	152	20795	0.00834754
GO:0005158	molecular_function	insulin receptor binding	14	7159	23	20795	0.00850738
GO:0032753	biological_process	positive regulation of interleukin-4 production	14	7159	23	20795	0.00850738
GO:0050860	biological_process	negative regulation of T cell receptor signaling pathway	14	7159	23	20795	0.00850738
GO:0048169	biological_process	regulation of long-term neuronal synaptic plasticity	14	7159	23	20795	0.00850738
GO:0016339	biological_process	calcium-dependent cell-cell adhesion via plasma membrane cell adhesion molecules	14	7159	23	20795	0.00850738
GO:0046930	cellular_component	pore complex	14	7159	23	20795	0.00850738
GO:0018230	biological_process	peptidyl-L-cysteine S-palmitoylation	14	7159	23	20795	0.00850738
GO:0005891	cellular_component	voltage-gated calcium channel complex	14	7159	23	20795	0.00850738
GO:0045216	biological_process	cell-cell junction organization	14	7159	23	20795	0.00850738
GO:0030865	biological_process	cortical cytoskeleton organization	14	7159	23	20795	0.00850738
GO:0007169	biological_process	transmembrane receptor protein tyrosine kinase signaling pathway	46	7159	99	20795	0.00865517
GO:0007628	biological_process	adult walking behavior	22	7159	41	20795	0.00878651
GO:0006605	biological_process	protein targeting	22	7159	41	20795	0.00878651
GO:0001975	biological_process	response to amphetamine	22	7159	41	20795	0.00878651
GO:0032515	biological_process	negative regulation of phosphoprotein phosphatase activity	22	7159	41	20795	0.00878651
GO:0005778	cellular_component	peroxisomal membrane	25	7159	48	20795	0.00882412
GO:0007224	biological_process	smoothened signaling pathway	35	7159	72	20795	0.00894795
GO:1903508	biological_process	positive regulation of nucleic acid-templated transcription	30	7159	60	20795	0.00917947
GO:0008344	biological_process	adult locomotory behavior	30	7159	60	20795	0.00917947
GO:0032006	biological_process	regulation of TOR signaling	13	7159	21	20795	0.00919814
GO:0050901	biological_process	leukocyte tethering or rolling	13	7159	21	20795	0.00919814
GO:0030318	biological_process	melanocyte differentiation	13	7159	21	20795	0.00919814
GO:0070382	cellular_component	exocytic vesicle	13	7159	21	20795	0.00919814
GO:0051770	biological_process	positive regulation of nitric-oxide synthase biosynthetic process	13	7159	21	20795	0.00919814
GO:0016327	cellular_component	apicolateral plasma membrane	13	7159	21	20795	0.00919814
GO:0000188	biological_process	inactivation of MAPK activity	13	7159	21	20795	0.00919814
GO:0071277	biological_process	cellular response to calcium ion	37	7159	77	20795	0.00921425
GO:0071347	biological_process	cellular response to interleukin-1	37	7159	77	20795	0.00921425
GO:0009617	biological_process	response to bacterium	64	7159	145	20795	0.00943343
GO:0042552	biological_process	myelination	27	7159	53	20795	0.00964734
GO:0043491	biological_process	protein kinase B signaling	21	7159	39	20795	0.0098493
GO:0009968	biological_process	negative regulation of signal transduction	21	7159	39	20795	0.0098493
GO:0016514	cellular_component	SWI/SNF complex	12	7159	19	20795	0.00986482
GO:0046716	biological_process	muscle cell cellular homeostasis	12	7159	19	20795	0.00986482
GO:0002063	biological_process	chondrocyte development	12	7159	19	20795	0.00986482
GO:0048557	biological_process	embryonic digestive tract morphogenesis	12	7159	19	20795	0.00986482
GO:0032722	biological_process	positive regulation of chemokine production	12	7159	19	20795	0.00986482
GO:0046928	biological_process	regulation of neurotransmitter secretion	12	7159	19	20795	0.00986482
GO:0007271	biological_process	synaptic transmission, cholinergic	12	7159	19	20795	0.00986482
GO:1901214	biological_process	regulation of neuron death	12	7159	19	20795	0.00986482
GO:2000311	biological_process	regulation of AMPA receptor activity	12	7159	19	20795	0.00986482
GO:0010633	biological_process	negative regulation of epithelial cell migration	12	7159	19	20795	0.00986482
GO:0060996	biological_process	dendritic spine development	12	7159	19	20795	0.00986482
GO:0035584	biological_process	calcium-mediated signaling using intracellular calcium source	12	7159	19	20795	0.00986482
GO:0033280	biological_process	response to vitamin D	12	7159	19	20795	0.00986482
GO:0048856	biological_process	anatomical structure development	24	7159	46	20795	0.00991608
GO:0043124	biological_process	negative regulation of I-kappaB kinase/NF-kappaB signaling	24	7159	46	20795	0.00991608
GO:0008076	cellular_component	voltage-gated potassium channel complex	34	7159	70	20795	0.0100431
GO:0015183	molecular_function	L-aspartate transmembrane transporter activity	7	7159	9	20795	0.0100901
GO:0014037	biological_process	Schwann cell differentiation	7	7159	9	20795	0.0100901
GO:0060315	biological_process	negative regulation of ryanodine-sensitive calcium-release channel activity	7	7159	9	20795	0.0100901
GO:1904645	biological_process	response to amyloid-beta	7	7159	9	20795	0.0100901
GO:0045576	biological_process	mast cell activation	7	7159	9	20795	0.0100901
GO:0008526	molecular_function	phosphatidylinositol transporter activity	7	7159	9	20795	0.0100901
GO:0097550	cellular_component	transcriptional preinitiation complex	7	7159	9	20795	0.0100901
GO:0043008	molecular_function	ATP-dependent protein binding	7	7159	9	20795	0.0100901
GO:0003254	biological_process	regulation of membrane depolarization	7	7159	9	20795	0.0100901
GO:2000727	biological_process	positive regulation of cardiac muscle cell differentiation	7	7159	9	20795	0.0100901
GO:0030643	biological_process	cellular phosphate ion homeostasis	7	7159	9	20795	0.0100901
GO:0031987	biological_process	locomotion involved in locomotory behavior	7	7159	9	20795	0.0100901
GO:1900121	biological_process	negative regulation of receptor binding	7	7159	9	20795	0.0100901
GO:0030853	biological_process	negative regulation of granulocyte differentiation	7	7159	9	20795	0.0100901
GO:0035035	molecular_function	histone acetyltransferase binding	17	7159	30	20795	0.010281
GO:0046676	biological_process	negative regulation of insulin secretion	17	7159	30	20795	0.010281
GO:0043280	biological_process	positive regulation of cysteine-type endopeptidase activity involved in apoptotic process	29	7159	58	20795	0.0103206
GO:0098685	cellular_component	Schaffer collateral - CA1 synapse	36	7159	75	20795	0.0103319
GO:0031966	cellular_component	mitochondrial membrane	63	7159	143	20795	0.0104257
GO:0021675	biological_process	nerve development	11	7159	17	20795	0.0104628
GO:0002042	biological_process	cell migration involved in sprouting angiogenesis	11	7159	17	20795	0.0104628
GO:1990126	biological_process	retrograde transport, endosome to plasma membrane	11	7159	17	20795	0.0104628
GO:0046965	molecular_function	retinoid X receptor binding	11	7159	17	20795	0.0104628
GO:0045197	biological_process	establishment or maintenance of epithelial cell apical/basal polarity	11	7159	17	20795	0.0104628
GO:0030889	biological_process	negative regulation of B cell proliferation	11	7159	17	20795	0.0104628
GO:0048278	biological_process	vesicle docking	11	7159	17	20795	0.0104628
GO:0050710	biological_process	negative regulation of cytokine secretion	11	7159	17	20795	0.0104628
GO:1990830	biological_process	cellular response to leukemia inhibitory factor	52	7159	115	20795	0.010502
GO:0090630	biological_process	activation of GTPase activity	40	7159	85	20795	0.0106793
GO:0072686	cellular_component	mitotic spindle	44	7159	95	20795	0.0107837
GO:0120162	biological_process	positive regulation of cold-induced thermogenesis	44	7159	95	20795	0.0107837
GO:0006633	biological_process	fatty acid biosynthetic process	31	7159	63	20795	0.0108583
GO:0032469	biological_process	endoplasmic reticulum calcium ion homeostasis	10	7159	15	20795	0.0109228
GO:0042059	biological_process	negative regulation of epidermal growth factor receptor signaling pathway	10	7159	15	20795	0.0109228
GO:0010812	biological_process	negative regulation of cell-substrate adhesion	10	7159	15	20795	0.0109228
GO:0032270	biological_process	positive regulation of cellular protein metabolic process	10	7159	15	20795	0.0109228
GO:0022841	molecular_function	potassium ion leak channel activity	10	7159	15	20795	0.0109228
GO:1903827	biological_process	regulation of cellular protein localization	10	7159	15	20795	0.0109228
GO:0051457	biological_process	maintenance of protein location in nucleus	10	7159	15	20795	0.0109228
GO:0070885	biological_process	negative regulation of calcineurin-NFAT signaling cascade	10	7159	15	20795	0.0109228
GO:1990756	molecular_function	protein binding, bridging involved in substrate recognition for ubiquitination	10	7159	15	20795	0.0109228
GO:0032228	biological_process	regulation of synaptic transmission, GABAergic	10	7159	15	20795	0.0109228
GO:0016581	cellular_component	NuRD complex	10	7159	15	20795	0.0109228
GO:0015095	molecular_function	magnesium ion transmembrane transporter activity	10	7159	15	20795	0.0109228
GO:0050771	biological_process	negative regulation of axonogenesis	10	7159	15	20795	0.0109228
GO:0010524	biological_process	positive regulation of calcium ion transport into cytosol	8	7159	11	20795	0.0109443
GO:0035865	biological_process	cellular response to potassium ion	8	7159	11	20795	0.0109443
GO:0032183	molecular_function	SUMO binding	8	7159	11	20795	0.0109443
GO:0038187	molecular_function	pattern recognition receptor activity	8	7159	11	20795	0.0109443
GO:0001553	biological_process	luteinization	8	7159	11	20795	0.0109443
GO:0043560	molecular_function	insulin receptor substrate binding	8	7159	11	20795	0.0109443
GO:0043267	biological_process	negative regulation of potassium ion transport	8	7159	11	20795	0.0109443
GO:0070878	molecular_function	primary miRNA binding	8	7159	11	20795	0.0109443
GO:0032367	biological_process	intracellular cholesterol transport	8	7159	11	20795	0.0109443
GO:0086009	biological_process	membrane repolarization	8	7159	11	20795	0.0109443
GO:0030953	biological_process	astral microtubule organization	8	7159	11	20795	0.0109443
GO:0071316	biological_process	cellular response to nicotine	8	7159	11	20795	0.0109443
GO:0035518	biological_process	histone H2A monoubiquitination	8	7159	11	20795	0.0109443
GO:0046888	biological_process	negative regulation of hormone secretion	8	7159	11	20795	0.0109443
GO:0043198	cellular_component	dendritic shaft	20	7159	37	20795	0.0110417
GO:0060071	biological_process	Wnt signaling pathway, planar cell polarity pathway	9	7159	13	20795	0.0111382
GO:0030728	biological_process	ovulation	9	7159	13	20795	0.0111382
GO:1900242	biological_process	regulation of synaptic vesicle endocytosis	9	7159	13	20795	0.0111382
GO:0080009	biological_process	mRNA methylation	9	7159	13	20795	0.0111382
GO:0036503	biological_process	ERAD pathway	9	7159	13	20795	0.0111382
GO:0006622	biological_process	protein targeting to lysosome	9	7159	13	20795	0.0111382
GO:0001709	biological_process	cell fate determination	9	7159	13	20795	0.0111382
GO:0045579	biological_process	positive regulation of B cell differentiation	9	7159	13	20795	0.0111382
GO:0005639	cellular_component	integral component of nuclear inner membrane	9	7159	13	20795	0.0111382
GO:0071257	biological_process	cellular response to electrical stimulus	9	7159	13	20795	0.0111382
GO:0048185	molecular_function	activin binding	9	7159	13	20795	0.0111382
GO:0042551	biological_process	neuron maturation	9	7159	13	20795	0.0111382
GO:0008328	cellular_component	ionotropic glutamate receptor complex	9	7159	13	20795	0.0111382
GO:0010839	biological_process	negative regulation of keratinocyte proliferation	9	7159	13	20795	0.0111382
GO:0060347	biological_process	heart trabecula formation	9	7159	13	20795	0.0111382
GO:0051402	biological_process	neuron apoptotic process	23	7159	44	20795	0.0111475
GO:0010243	biological_process	response to organonitrogen compound	23	7159	44	20795	0.0111475
GO:0030148	biological_process	sphingolipid biosynthetic process	16	7159	28	20795	0.0114197
GO:0030001	biological_process	metal ion transport	16	7159	28	20795	0.0114197
GO:0035987	biological_process	endodermal cell differentiation	16	7159	28	20795	0.0114197
GO:0019706	molecular_function	protein-cysteine S-palmitoyltransferase activity	16	7159	28	20795	0.0114197
GO:0000785	cellular_component	chromatin	62	7159	141	20795	0.0115203
GO:0030139	cellular_component	endocytic vesicle	28	7159	56	20795	0.0116085
GO:0005543	molecular_function	phospholipid binding	45	7159	98	20795	0.0120033
GO:0006897	biological_process	endocytosis	80	7159	188	20795	0.0121878
GO:0042220	biological_process	response to cocaine	25	7159	49	20795	0.0122115
GO:0030218	biological_process	erythrocyte differentiation	25	7159	49	20795	0.0122115
GO:0007265	biological_process	Ras protein signal transduction	25	7159	49	20795	0.0122115
GO:0051591	biological_process	response to cAMP	25	7159	49	20795	0.0122115
GO:0015914	biological_process	phospholipid transport	22	7159	42	20795	0.012537
GO:0043325	molecular_function	phosphatidylinositol-3,4-bisphosphate binding	15	7159	26	20795	0.0126645
GO:0018345	biological_process	protein palmitoylation	15	7159	26	20795	0.0126645
GO:0008361	biological_process	regulation of cell size	15	7159	26	20795	0.0126645
GO:0051216	biological_process	cartilage development	34	7159	71	20795	0.0130007
GO:0031982	cellular_component	vesicle	59	7159	134	20795	0.0130396
GO:0036064	cellular_component	ciliary basal body	69	7159	160	20795	0.0134572
GO:0031648	biological_process	protein destabilization	24	7159	47	20795	0.0137491
GO:0045668	biological_process	negative regulation of osteoblast differentiation	24	7159	47	20795	0.0137491
GO:0000422	biological_process	autophagy of mitochondrion	18	7159	33	20795	0.0138792
GO:0043392	biological_process	negative regulation of DNA binding	18	7159	33	20795	0.0138792
GO:0048844	biological_process	artery morphogenesis	14	7159	24	20795	0.0140161
GO:0050806	biological_process	positive regulation of synaptic transmission	14	7159	24	20795	0.0140161
GO:0033365	biological_process	protein localization to organelle	14	7159	24	20795	0.0140161
GO:0035249	biological_process	synaptic transmission, glutamatergic	14	7159	24	20795	0.0140161
GO:0030279	biological_process	negative regulation of ossification	14	7159	24	20795	0.0140161
GO:0016714	molecular_function	oxidoreductase activity, acting on paired donors, with incorporation or reduction of molecular oxygen, reduced pteridine as one donor, and incorporation of one atom of oxygen	4	7159	4	20795	0.014039
GO:2000327	biological_process	positive regulation of nuclear receptor transcription coactivator activity	4	7159	4	20795	0.014039
GO:0060352	biological_process	cell adhesion molecule production	4	7159	4	20795	0.014039
GO:0017081	molecular_function	chloride channel regulator activity	4	7159	4	20795	0.014039
GO:0014839	biological_process	myoblast migration involved in skeletal muscle regeneration	4	7159	4	20795	0.014039
GO:0090461	biological_process	glutamate homeostasis	4	7159	4	20795	0.014039
GO:2000587	biological_process	negative regulation of platelet-derived growth factor receptor-beta signaling pathway	4	7159	4	20795	0.014039
GO:0016891	molecular_function	endoribonuclease activity, producing 5'-phosphomonoesters	4	7159	4	20795	0.014039
GO:0005749	cellular_component	mitochondrial respiratory chain complex II, succinate dehydrogenase complex (ubiquinone)	4	7159	4	20795	0.014039
GO:1903766	biological_process	positive regulation of potassium ion export across plasma membrane	4	7159	4	20795	0.014039
GO:1902725	biological_process	negative regulation of satellite cell differentiation	4	7159	4	20795	0.014039
GO:0071633	molecular_function	dihydroceramidase activity	4	7159	4	20795	0.014039
GO:0071332	biological_process	cellular response to fructose stimulus	4	7159	4	20795	0.014039
GO:1902285	biological_process	semaphorin-plexin signaling pathway involved in neuron projection guidance	4	7159	4	20795	0.014039
GO:0097418	cellular_component	neurofibrillary tangle	4	7159	4	20795	0.014039
GO:0044547	molecular_function	DNA topoisomerase binding	4	7159	4	20795	0.014039
GO:1901142	biological_process	insulin metabolic process	4	7159	4	20795	0.014039
GO:0051450	biological_process	myoblast proliferation	4	7159	4	20795	0.014039
GO:0003157	biological_process	endocardium development	4	7159	4	20795	0.014039
GO:0046546	biological_process	development of primary male sexual characteristics	4	7159	4	20795	0.014039
GO:0070093	biological_process	negative regulation of glucagon secretion	4	7159	4	20795	0.014039
GO:0070032	cellular_component	synaptobrevin 2-SNAP-25-syntaxin-1a-complexin I complex	4	7159	4	20795	0.014039
GO:0061031	biological_process	endodermal digestive tract morphogenesis	4	7159	4	20795	0.014039
GO:0071650	biological_process	negative regulation of chemokine (C-C motif) ligand 5 production	4	7159	4	20795	0.014039
GO:2000973	biological_process	regulation of pro-B cell differentiation	4	7159	4	20795	0.014039
GO:0097491	biological_process	sympathetic neuron projection guidance	4	7159	4	20795	0.014039
GO:2001137	biological_process	positive regulation of endocytic recycling	4	7159	4	20795	0.014039
GO:0018406	biological_process	protein C-linked glycosylation via 2'-alpha-mannosyl-L-tryptophan	4	7159	4	20795	0.014039
GO:0060923	biological_process	cardiac muscle cell fate commitment	4	7159	4	20795	0.014039
GO:0043043	biological_process	peptide biosynthetic process	4	7159	4	20795	0.014039
GO:1903899	biological_process	positive regulation of PERK-mediated unfolded protein response	4	7159	4	20795	0.014039
GO:0040001	biological_process	establishment of mitotic spindle localization	4	7159	4	20795	0.014039
GO:0045309	molecular_function	protein phosphorylated amino acid binding	4	7159	4	20795	0.014039
GO:0060297	biological_process	regulation of sarcomere organization	4	7159	4	20795	0.014039
GO:0030119	cellular_component	AP-type membrane coat adaptor complex	4	7159	4	20795	0.014039
GO:0098712	biological_process	L-glutamate import across plasma membrane	4	7159	4	20795	0.014039
GO:0060486	biological_process	Clara cell differentiation	4	7159	4	20795	0.014039
GO:0004594	molecular_function	pantothenate kinase activity	4	7159	4	20795	0.014039
GO:0010387	biological_process	COP9 signalosome assembly	4	7159	4	20795	0.014039
GO:0086016	biological_process	AV node cell action potential	4	7159	4	20795	0.014039
GO:0004694	molecular_function	eukaryotic translation initiation factor 2alpha kinase activity	4	7159	4	20795	0.014039
GO:0001951	biological_process	intestinal D-glucose absorption	4	7159	4	20795	0.014039
GO:0086046	biological_process	membrane depolarization during SA node cell action potential	4	7159	4	20795	0.014039
GO:0140009	biological_process	L-aspartate import across plasma membrane	4	7159	4	20795	0.014039
GO:0015190	molecular_function	L-leucine transmembrane transporter activity	4	7159	4	20795	0.014039
GO:0071763	biological_process	nuclear membrane organization	4	7159	4	20795	0.014039
GO:0070268	biological_process	cornification	4	7159	4	20795	0.014039
GO:0048210	biological_process	Golgi vesicle fusion to target membrane	4	7159	4	20795	0.014039
GO:0006741	biological_process	NADP biosynthetic process	4	7159	4	20795	0.014039
GO:0010998	biological_process	regulation of translational initiation by eIF2 alpha phosphorylation	4	7159	4	20795	0.014039
GO:0008228	biological_process	opsonization	4	7159	4	20795	0.014039
GO:0098700	biological_process	neurotransmitter loading into synaptic vesicle	4	7159	4	20795	0.014039
GO:0030229	molecular_function	very-low-density lipoprotein particle receptor activity	4	7159	4	20795	0.014039
GO:0051409	biological_process	response to nitrosative stress	4	7159	4	20795	0.014039
GO:0036486	biological_process	ventral trunk neural crest cell migration	4	7159	4	20795	0.014039
GO:0045637	biological_process	regulation of myeloid cell differentiation	4	7159	4	20795	0.014039
GO:0072044	biological_process	collecting duct development	4	7159	4	20795	0.014039
GO:0015889	biological_process	cobalamin transport	4	7159	4	20795	0.014039
GO:0097490	biological_process	sympathetic neuron projection extension	4	7159	4	20795	0.014039
GO:0010649	biological_process	regulation of cell communication by electrical coupling	4	7159	4	20795	0.014039
GO:0002068	biological_process	glandular epithelial cell development	4	7159	4	20795	0.014039
GO:0016035	cellular_component	zeta DNA polymerase complex	4	7159	4	20795	0.014039
GO:0010975	biological_process	regulation of neuron projection development	21	7159	40	20795	0.0141059
GO:0033077	biological_process	T cell differentiation in thymus	21	7159	40	20795	0.0141059
GO:0030672	cellular_component	synaptic vesicle membrane	31	7159	64	20795	0.0142287
GO:0032755	biological_process	positive regulation of interleukin-6 production	47	7159	104	20795	0.0146202
GO:0048511	biological_process	rhythmic process	35	7159	74	20795	0.014831
GO:0009615	biological_process	response to virus	37	7159	79	20795	0.0149705
GO:0008584	biological_process	male gonad development	54	7159	122	20795	0.0151038
GO:0000977	molecular_function	RNA polymerase II regulatory region sequence-specific DNA binding	135	7159	336	20795	0.0153797
GO:0002092	biological_process	positive regulation of receptor internalization	13	7159	22	20795	0.0154694
GO:0032703	biological_process	negative regulation of interleukin-2 production	13	7159	22	20795	0.0154694
GO:0015267	molecular_function	channel activity	13	7159	22	20795	0.0154694
GO:0071542	biological_process	dopaminergic neuron differentiation	13	7159	22	20795	0.0154694
GO:0008610	biological_process	lipid biosynthetic process	13	7159	22	20795	0.0154694
GO:0016922	molecular_function	nuclear receptor binding	13	7159	22	20795	0.0154694
GO:0034332	biological_process	adherens junction organization	13	7159	22	20795	0.0154694
GO:0048593	biological_process	camera-type eye morphogenesis	13	7159	22	20795	0.0154694
GO:0031069	biological_process	hair follicle morphogenesis	17	7159	31	20795	0.0155603
GO:0001937	biological_process	negative regulation of endothelial cell proliferation	17	7159	31	20795	0.0155603
GO:0060999	biological_process	positive regulation of dendritic spine development	17	7159	31	20795	0.0155603
GO:0008536	molecular_function	Ran GTPase binding	17	7159	31	20795	0.0155603
GO:0016239	biological_process	positive regulation of macroautophagy	17	7159	31	20795	0.0155603
GO:0032728	biological_process	positive regulation of interferon-beta production	17	7159	31	20795	0.0155603
GO:0006611	biological_process	protein export from nucleus	17	7159	31	20795	0.0155603
GO:0045747	biological_process	positive regulation of Notch signaling pathway	20	7159	38	20795	0.0158785
GO:0016592	cellular_component	mediator complex	20	7159	38	20795	0.0158785
GO:0071526	biological_process	semaphorin-plexin signaling pathway	20	7159	38	20795	0.0158785
GO:0005814	cellular_component	centriole	55	7159	125	20795	0.0163348
GO:0019900	molecular_function	kinase binding	44	7159	97	20795	0.0164756
GO:0007219	biological_process	Notch signaling pathway	44	7159	97	20795	0.0164756
GO:0050839	molecular_function	cell adhesion molecule binding	25	7159	50	20795	0.0165678
GO:0046332	molecular_function	SMAD binding	25	7159	50	20795	0.0165678
GO:0005261	molecular_function	cation channel activity	25	7159	50	20795	0.0165678
GO:0071333	biological_process	cellular response to glucose stimulus	34	7159	72	20795	0.0166269
GO:0010460	biological_process	positive regulation of heart rate	12	7159	20	20795	0.0170104
GO:0006829	biological_process	zinc ion transport	12	7159	20	20795	0.0170104
GO:0010996	biological_process	response to auditory stimulus	12	7159	20	20795	0.0170104
GO:0001046	molecular_function	core promoter sequence-specific DNA binding	12	7159	20	20795	0.0170104
GO:0042923	molecular_function	neuropeptide binding	12	7159	20	20795	0.0170104
GO:0019226	biological_process	transmission of nerve impulse	12	7159	20	20795	0.0170104
GO:0006997	biological_process	nucleus organization	12	7159	20	20795	0.0170104
GO:0071375	biological_process	cellular response to peptide hormone stimulus	12	7159	20	20795	0.0170104
GO:0070932	biological_process	histone H3 deacetylation	12	7159	20	20795	0.0170104
GO:0022011	biological_process	myelination in peripheral nervous system	12	7159	20	20795	0.0170104
GO:0030308	biological_process	negative regulation of cell growth	51	7159	115	20795	0.0171022
GO:0007519	biological_process	skeletal muscle tissue development	27	7159	55	20795	0.0173858
GO:1904315	molecular_function	transmitter-gated ion channel activity involved in regulation of postsynaptic membrane potential	16	7159	29	20795	0.017443
GO:0006099	biological_process	tricarboxylic acid cycle	16	7159	29	20795	0.017443
GO:0006493	biological_process	protein O-linked glycosylation	16	7159	29	20795	0.017443
GO:2001243	biological_process	negative regulation of intrinsic apoptotic signaling pathway	16	7159	29	20795	0.017443
GO:0001954	biological_process	positive regulation of cell-matrix adhesion	16	7159	29	20795	0.017443
GO:0051968	biological_process	positive regulation of synaptic transmission, glutamatergic	16	7159	29	20795	0.017443
GO:0007162	biological_process	negative regulation of cell adhesion	22	7159	43	20795	0.0174584
GO:0010862	biological_process	positive regulation of pathway-restricted SMAD protein phosphorylation	22	7159	43	20795	0.0174584
GO:2000300	biological_process	regulation of synaptic vesicle exocytosis	22	7159	43	20795	0.0174584
GO:0002062	biological_process	chondrocyte differentiation	22	7159	43	20795	0.0174584
GO:0032154	cellular_component	cleavage furrow	22	7159	43	20795	0.0174584
GO:0048008	biological_process	platelet-derived growth factor receptor signaling pathway	19	7159	36	20795	0.0178826
GO:0008306	biological_process	associative learning	19	7159	36	20795	0.0178826
GO:0005245	molecular_function	voltage-gated calcium channel activity	19	7159	36	20795	0.0178826
GO:0005912	cellular_component	adherens junction	54	7159	123	20795	0.0180681
GO:1902476	biological_process	chloride transmembrane transport	43	7159	95	20795	0.0183486
GO:0071300	biological_process	cellular response to retinoic acid	31	7159	65	20795	0.0183916
GO:0001570	biological_process	vasculogenesis	31	7159	65	20795	0.0183916
GO:2000059	biological_process	negative regulation of ubiquitin-dependent protein catabolic process	11	7159	18	20795	0.0186096
GO:0048010	biological_process	vascular endothelial growth factor receptor signaling pathway	11	7159	18	20795	0.0186096
GO:0003279	biological_process	cardiac septum development	11	7159	18	20795	0.0186096
GO:0006654	biological_process	phosphatidic acid biosynthetic process	11	7159	18	20795	0.0186096
GO:0030278	biological_process	regulation of ossification	11	7159	18	20795	0.0186096
GO:0046873	molecular_function	metal ion transmembrane transporter activity	11	7159	18	20795	0.0186096
GO:0071397	biological_process	cellular response to cholesterol	11	7159	18	20795	0.0186096
GO:0031616	cellular_component	spindle pole centrosome	11	7159	18	20795	0.0186096
GO:0048384	biological_process	retinoic acid receptor signaling pathway	11	7159	18	20795	0.0186096
GO:0045995	biological_process	regulation of embryonic development	11	7159	18	20795	0.0186096
GO:0044233	cellular_component	mitochondria-associated endoplasmic reticulum membrane	11	7159	18	20795	0.0186096
GO:0021904	biological_process	dorsal/ventral neural tube patterning	11	7159	18	20795	0.0186096
GO:0005847	cellular_component	mRNA cleavage and polyadenylation specificity factor complex	11	7159	18	20795	0.0186096
GO:0033120	biological_process	positive regulation of RNA splicing	11	7159	18	20795	0.0186096
GO:0005875	cellular_component	microtubule associated complex	11	7159	18	20795	0.0186096
GO:0032924	biological_process	activin receptor signaling pathway	11	7159	18	20795	0.0186096
GO:0005248	molecular_function	voltage-gated sodium channel activity	11	7159	18	20795	0.0186096
GO:0030136	cellular_component	clathrin-coated vesicle	24	7159	48	20795	0.018674
GO:0045727	biological_process	positive regulation of translation	35	7159	75	20795	0.0187678
GO:0005246	molecular_function	calcium channel regulator activity	15	7159	27	20795	0.019549
GO:0048843	biological_process	negative regulation of axon extension involved in axon guidance	15	7159	27	20795	0.019549
GO:0032993	cellular_component	protein-DNA complex	26	7159	53	20795	0.0195805
GO:0005905	cellular_component	clathrin-coated pit	26	7159	53	20795	0.0195805
GO:0033674	biological_process	positive regulation of kinase activity	26	7159	53	20795	0.0195805
GO:0034220	biological_process	ion transmembrane transport	65	7159	152	20795	0.0196504
GO:0009966	biological_process	regulation of signal transduction	21	7159	41	20795	0.0196912
GO:0030544	molecular_function	Hsp70 protein binding	21	7159	41	20795	0.0196912
GO:0001784	molecular_function	phosphotyrosine residue binding	21	7159	41	20795	0.0196912
GO:0086091	biological_process	regulation of heart rate by cardiac conduction	18	7159	34	20795	0.0201502
GO:0033613	molecular_function	activating transcription factor binding	18	7159	34	20795	0.0201502
GO:2001244	biological_process	positive regulation of intrinsic apoptotic signaling pathway	18	7159	34	20795	0.0201502
GO:2001256	biological_process	regulation of store-operated calcium entry	10	7159	16	20795	0.0202126
GO:0042417	biological_process	dopamine metabolic process	10	7159	16	20795	0.0202126
GO:0004653	molecular_function	polypeptide N-acetylgalactosaminyltransferase activity	10	7159	16	20795	0.0202126
GO:0050850	biological_process	positive regulation of calcium-mediated signaling	10	7159	16	20795	0.0202126
GO:0050811	molecular_function	GABA receptor binding	10	7159	16	20795	0.0202126
GO:0001818	biological_process	negative regulation of cytokine production	10	7159	16	20795	0.0202126
GO:1900029	biological_process	positive regulation of ruffle assembly	10	7159	16	20795	0.0202126
GO:0050678	biological_process	regulation of epithelial cell proliferation	10	7159	16	20795	0.0202126
GO:0051044	biological_process	positive regulation of membrane protein ectodomain proteolysis	10	7159	16	20795	0.0202126
GO:0043229	cellular_component	intracellular organelle	10	7159	16	20795	0.0202126
GO:0015804	biological_process	neutral amino acid transport	10	7159	16	20795	0.0202126
GO:1905564	biological_process	positive regulation of vascular endothelial cell proliferation	10	7159	16	20795	0.0202126
GO:0030673	cellular_component	axolemma	10	7159	16	20795	0.0202126
GO:0035994	biological_process	response to muscle stretch	10	7159	16	20795	0.0202126
GO:0060766	biological_process	negative regulation of androgen receptor signaling pathway	10	7159	16	20795	0.0202126
GO:0030140	cellular_component	trans-Golgi network transport vesicle	10	7159	16	20795	0.0202126
GO:0002931	biological_process	response to ischemia	28	7159	58	20795	0.0202279
GO:0042542	biological_process	response to hydrogen peroxide	28	7159	58	20795	0.0202279
GO:0007049	biological_process	cell cycle	118	7159	293	20795	0.0205968
GO:0007267	biological_process	cell-cell signaling	30	7159	63	20795	0.0206599
GO:0031252	cellular_component	cell leading edge	30	7159	63	20795	0.0206599
GO:0030346	molecular_function	protein phosphatase 2B binding	5	7159	6	20795	0.0206756
GO:1905394	molecular_function	retromer complex binding	5	7159	6	20795	0.0206756
GO:0010837	biological_process	regulation of keratinocyte proliferation	5	7159	6	20795	0.0206756
GO:1902388	molecular_function	intermembrane ceramide 1-phosphate transfer activity	5	7159	6	20795	0.0206756
GO:0033157	biological_process	regulation of intracellular protein transport	5	7159	6	20795	0.0206756
GO:0008063	biological_process	Toll signaling pathway	5	7159	6	20795	0.0206756
GO:0060373	biological_process	regulation of ventricular cardiac muscle cell membrane depolarization	5	7159	6	20795	0.0206756
GO:0003006	biological_process	developmental process involved in reproduction	5	7159	6	20795	0.0206756
GO:0002685	biological_process	regulation of leukocyte migration	5	7159	6	20795	0.0206756
GO:1901166	biological_process	neural crest cell migration involved in autonomic nervous system development	5	7159	6	20795	0.0206756
GO:0003847	molecular_function	1-alkyl-2-acetylglycerophosphocholine esterase activity	5	7159	6	20795	0.0206756
GO:0070390	cellular_component	transcription export complex 2	5	7159	6	20795	0.0206756
GO:0032792	biological_process	negative regulation of CREB transcription factor activity	5	7159	6	20795	0.0206756
GO:0006105	biological_process	succinate metabolic process	5	7159	6	20795	0.0206756
GO:0032051	molecular_function	clathrin light chain binding	5	7159	6	20795	0.0206756
GO:0014031	biological_process	mesenchymal cell development	5	7159	6	20795	0.0206756
GO:0010544	biological_process	negative regulation of platelet activation	5	7159	6	20795	0.0206756
GO:0048170	biological_process	positive regulation of long-term neuronal synaptic plasticity	5	7159	6	20795	0.0206756
GO:1900223	biological_process	positive regulation of amyloid-beta clearance	5	7159	6	20795	0.0206756
GO:0005223	molecular_function	intracellular cGMP-activated cation channel activity	5	7159	6	20795	0.0206756
GO:0010922	biological_process	positive regulation of phosphatase activity	5	7159	6	20795	0.0206756
GO:0051023	biological_process	regulation of immunoglobulin secretion	5	7159	6	20795	0.0206756
GO:0005642	cellular_component	annulate lamellae	5	7159	6	20795	0.0206756
GO:0046514	biological_process	ceramide catabolic process	5	7159	6	20795	0.0206756
GO:0015194	molecular_function	L-serine transmembrane transporter activity	5	7159	6	20795	0.0206756
GO:0030548	molecular_function	acetylcholine receptor regulator activity	5	7159	6	20795	0.0206756
GO:0042587	cellular_component	glycogen granule	5	7159	6	20795	0.0206756
GO:0052629	molecular_function	phosphatidylinositol-3,5-bisphosphate 3-phosphatase activity	5	7159	6	20795	0.0206756
GO:0006415	biological_process	translational termination	5	7159	6	20795	0.0206756
GO:0045650	biological_process	negative regulation of macrophage differentiation	5	7159	6	20795	0.0206756
GO:0035325	molecular_function	Toll-like receptor binding	5	7159	6	20795	0.0206756
GO:0070765	cellular_component	gamma-secretase complex	5	7159	6	20795	0.0206756
GO:0042045	biological_process	epithelial fluid transport	5	7159	6	20795	0.0206756
GO:0030204	biological_process	chondroitin sulfate metabolic process	5	7159	6	20795	0.0206756
GO:0009249	biological_process	protein lipoylation	5	7159	6	20795	0.0206756
GO:1901018	biological_process	positive regulation of potassium ion transmembrane transporter activity	5	7159	6	20795	0.0206756
GO:0015825	biological_process	L-serine transport	5	7159	6	20795	0.0206756
GO:0006333	biological_process	chromatin assembly or disassembly	5	7159	6	20795	0.0206756
GO:0035723	biological_process	interleukin-15-mediated signaling pathway	5	7159	6	20795	0.0206756
GO:0032182	molecular_function	ubiquitin-like protein binding	5	7159	6	20795	0.0206756
GO:1990635	cellular_component	proximal dendrite	5	7159	6	20795	0.0206756
GO:0008499	molecular_function	UDP-galactose:beta-N-acetylglucosamine beta-1,3-galactosyltransferase activity	5	7159	6	20795	0.0206756
GO:0060179	biological_process	male mating behavior	5	7159	6	20795	0.0206756
GO:0002725	biological_process	negative regulation of T cell cytokine production	5	7159	6	20795	0.0206756
GO:0010730	biological_process	negative regulation of hydrogen peroxide biosynthetic process	5	7159	6	20795	0.0206756
GO:0035509	biological_process	negative regulation of myosin-light-chain-phosphatase activity	5	7159	6	20795	0.0206756
GO:0044242	biological_process	cellular lipid catabolic process	5	7159	6	20795	0.0206756
GO:0086015	biological_process	SA node cell action potential	5	7159	6	20795	0.0206756
GO:0005021	molecular_function	vascular endothelial growth factor-activated receptor activity	5	7159	6	20795	0.0206756
GO:1902966	biological_process	positive regulation of protein localization to early endosome	5	7159	6	20795	0.0206756
GO:0048039	molecular_function	ubiquinone binding	5	7159	6	20795	0.0206756
GO:0070292	biological_process	N-acylphosphatidylethanolamine metabolic process	5	7159	6	20795	0.0206756
GO:0008525	molecular_function	phosphatidylcholine transporter activity	5	7159	6	20795	0.0206756
GO:1902387	molecular_function	ceramide 1-phosphate binding	5	7159	6	20795	0.0206756
GO:1903243	biological_process	negative regulation of cardiac muscle hypertrophy in response to stress	5	7159	6	20795	0.0206756
GO:0019209	molecular_function	kinase activator activity	5	7159	6	20795	0.0206756
GO:0015220	molecular_function	choline transmembrane transporter activity	5	7159	6	20795	0.0206756
GO:1901841	biological_process	regulation of high voltage-gated calcium channel activity	5	7159	6	20795	0.0206756
GO:2000394	biological_process	positive regulation of lamellipodium morphogenesis	5	7159	6	20795	0.0206756
GO:1902389	biological_process	ceramide 1-phosphate transport	5	7159	6	20795	0.0206756
GO:0042391	biological_process	regulation of membrane potential	40	7159	88	20795	0.0206952
GO:0030334	biological_process	regulation of cell migration	40	7159	88	20795	0.0206952
GO:0032868	biological_process	response to insulin	38	7159	83	20795	0.0208905
GO:0007596	biological_process	blood coagulation	32	7159	68	20795	0.0209134
GO:0009411	biological_process	response to UV	23	7159	46	20795	0.0210611
GO:1990090	biological_process	cellular response to nerve growth factor stimulus	23	7159	46	20795	0.0210611
GO:0040008	biological_process	regulation of growth	23	7159	46	20795	0.0210611
GO:0006366	biological_process	transcription by RNA polymerase II	47	7159	106	20795	0.0214924
GO:0036038	cellular_component	MKS complex	9	7159	14	20795	0.0217223
GO:1903830	biological_process	magnesium ion transmembrane transport	9	7159	14	20795	0.0217223
GO:0005159	molecular_function	insulin-like growth factor receptor binding	9	7159	14	20795	0.0217223
GO:0050884	biological_process	neuromuscular process controlling posture	9	7159	14	20795	0.0217223
GO:0014912	biological_process	negative regulation of smooth muscle cell migration	9	7159	14	20795	0.0217223
GO:0001518	cellular_component	voltage-gated sodium channel complex	9	7159	14	20795	0.0217223
GO:0032438	biological_process	melanosome organization	9	7159	14	20795	0.0217223
GO:0060218	biological_process	hematopoietic stem cell differentiation	9	7159	14	20795	0.0217223
GO:0035457	biological_process	cellular response to interferon-alpha	9	7159	14	20795	0.0217223
GO:0015813	biological_process	L-glutamate transmembrane transport	9	7159	14	20795	0.0217223
GO:2001171	biological_process	positive regulation of ATP biosynthetic process	9	7159	14	20795	0.0217223
GO:0006590	biological_process	thyroid hormone generation	9	7159	14	20795	0.0217223
GO:1902230	biological_process	negative regulation of intrinsic apoptotic signaling pathway in response to DNA damage	9	7159	14	20795	0.0217223
GO:0033235	biological_process	positive regulation of protein sumoylation	9	7159	14	20795	0.0217223
GO:0007214	biological_process	gamma-aminobutyric acid signaling pathway	14	7159	25	20795	0.0219006
GO:0051894	biological_process	positive regulation of focal adhesion assembly	14	7159	25	20795	0.0219006
GO:0080025	molecular_function	phosphatidylinositol-3,5-bisphosphate binding	14	7159	25	20795	0.0219006
GO:0030176	cellular_component	integral component of endoplasmic reticulum membrane	45	7159	101	20795	0.0219517
GO:0050796	biological_process	regulation of insulin secretion	20	7159	39	20795	0.0222249
GO:0000794	cellular_component	condensed nuclear chromosome	20	7159	39	20795	0.0222249
GO:0097060	cellular_component	synaptic membrane	20	7159	39	20795	0.0222249
GO:0046326	biological_process	positive regulation of glucose import	20	7159	39	20795	0.0222249
GO:0004879	molecular_function	nuclear receptor activity	20	7159	39	20795	0.0222249
GO:0016538	molecular_function	cyclin-dependent protein serine/threonine kinase regulator activity	17	7159	32	20795	0.022718
GO:0010332	biological_process	response to gamma radiation	17	7159	32	20795	0.022718
GO:0032689	biological_process	negative regulation of interferon-gamma production	17	7159	32	20795	0.022718
GO:0071276	biological_process	cellular response to cadmium ion	17	7159	32	20795	0.022718
GO:0060976	biological_process	coronary vasculature development	17	7159	32	20795	0.022718
GO:0055072	biological_process	iron ion homeostasis	17	7159	32	20795	0.022718
GO:0048365	molecular_function	Rac GTPase binding	27	7159	56	20795	0.0227647
GO:0048538	biological_process	thymus development	27	7159	56	20795	0.0227647
GO:0051011	molecular_function	microtubule minus-end binding	8	7159	12	20795	0.0229687
GO:0032279	cellular_component	asymmetric synapse	8	7159	12	20795	0.0229687
GO:0010918	biological_process	positive regulation of mitochondrial membrane potential	8	7159	12	20795	0.0229687
GO:0031113	biological_process	regulation of microtubule polymerization	8	7159	12	20795	0.0229687
GO:0001945	biological_process	lymph vessel development	8	7159	12	20795	0.0229687
GO:0097320	biological_process	plasma membrane tubulation	8	7159	12	20795	0.0229687
GO:0014894	biological_process	response to denervation involved in regulation of muscle adaptation	8	7159	12	20795	0.0229687
GO:0048009	biological_process	insulin-like growth factor receptor signaling pathway	8	7159	12	20795	0.0229687
GO:0003323	biological_process	type B pancreatic cell development	8	7159	12	20795	0.0229687
GO:0033173	biological_process	calcineurin-NFAT signaling cascade	8	7159	12	20795	0.0229687
GO:0030311	biological_process	poly-N-acetyllactosamine biosynthetic process	8	7159	12	20795	0.0229687
GO:0030510	biological_process	regulation of BMP signaling pathway	8	7159	12	20795	0.0229687
GO:0060389	biological_process	pathway-restricted SMAD protein phosphorylation	8	7159	12	20795	0.0229687
GO:0015937	biological_process	coenzyme A biosynthetic process	8	7159	12	20795	0.0229687
GO:0005123	molecular_function	death receptor binding	8	7159	12	20795	0.0229687
GO:0048711	biological_process	positive regulation of astrocyte differentiation	8	7159	12	20795	0.0229687
GO:0032495	biological_process	response to muramyl dipeptide	8	7159	12	20795	0.0229687
GO:0017166	molecular_function	vinculin binding	8	7159	12	20795	0.0229687
GO:0060576	biological_process	intestinal epithelial cell development	8	7159	12	20795	0.0229687
GO:0061029	biological_process	eyelid development in camera-type eye	8	7159	12	20795	0.0229687
GO:0003841	molecular_function	1-acylglycerol-3-phosphate O-acyltransferase activity	8	7159	12	20795	0.0229687
GO:2000177	biological_process	regulation of neural precursor cell proliferation	8	7159	12	20795	0.0229687
GO:0048791	biological_process	calcium ion-regulated exocytosis of neurotransmitter	8	7159	12	20795	0.0229687
GO:0007252	biological_process	I-kappaB phosphorylation	8	7159	12	20795	0.0229687
GO:0048011	biological_process	neurotrophin TRK receptor signaling pathway	8	7159	12	20795	0.0229687
GO:0005313	molecular_function	L-glutamate transmembrane transporter activity	8	7159	12	20795	0.0229687
GO:0043030	biological_process	regulation of macrophage activation	8	7159	12	20795	0.0229687
GO:0000226	biological_process	microtubule cytoskeleton organization	60	7159	140	20795	0.0230761
GO:0007204	biological_process	positive regulation of cytosolic calcium ion concentration	60	7159	140	20795	0.0230761
GO:0048012	biological_process	hepatocyte growth factor receptor signaling pathway	6	7159	8	20795	0.0232257
GO:0036289	biological_process	peptidyl-serine autophosphorylation	6	7159	8	20795	0.0232257
GO:0032584	cellular_component	growth cone membrane	6	7159	8	20795	0.0232257
GO:0045616	biological_process	regulation of keratinocyte differentiation	6	7159	8	20795	0.0232257
GO:0035633	biological_process	maintenance of permeability of blood-brain barrier	6	7159	8	20795	0.0232257
GO:0060740	biological_process	prostate gland epithelium morphogenesis	6	7159	8	20795	0.0232257
GO:0021532	biological_process	neural tube patterning	6	7159	8	20795	0.0232257
GO:0045428	biological_process	regulation of nitric oxide biosynthetic process	6	7159	8	20795	0.0232257
GO:1903140	biological_process	regulation of establishment of endothelial barrier	6	7159	8	20795	0.0232257
GO:0042306	biological_process	regulation of protein import into nucleus	6	7159	8	20795	0.0232257
GO:0006048	biological_process	UDP-N-acetylglucosamine biosynthetic process	6	7159	8	20795	0.0232257
GO:0003208	biological_process	cardiac ventricle morphogenesis	6	7159	8	20795	0.0232257
GO:0034046	molecular_function	poly(G) binding	6	7159	8	20795	0.0232257
GO:0015271	molecular_function	outward rectifier potassium channel activity	6	7159	8	20795	0.0232257
GO:0042754	biological_process	negative regulation of circadian rhythm	6	7159	8	20795	0.0232257
GO:0031419	molecular_function	cobalamin binding	6	7159	8	20795	0.0232257
GO:0035630	biological_process	bone mineralization involved in bone maturation	6	7159	8	20795	0.0232257
GO:0061298	biological_process	retina vasculature development in camera-type eye	6	7159	8	20795	0.0232257
GO:0050878	biological_process	regulation of body fluid levels	6	7159	8	20795	0.0232257
GO:0051683	biological_process	establishment of Golgi localization	6	7159	8	20795	0.0232257
GO:0008278	cellular_component	cohesin complex	6	7159	8	20795	0.0232257
GO:0044300	cellular_component	cerebellar mossy fiber	6	7159	8	20795	0.0232257
GO:0061518	biological_process	microglial cell proliferation	6	7159	8	20795	0.0232257
GO:0033572	biological_process	transferrin transport	6	7159	8	20795	0.0232257
GO:0016125	biological_process	sterol metabolic process	6	7159	8	20795	0.0232257
GO:0015871	biological_process	choline transport	6	7159	8	20795	0.0232257
GO:0035148	biological_process	tube formation	6	7159	8	20795	0.0232257
GO:1990454	cellular_component	L-type voltage-gated calcium channel complex	6	7159	8	20795	0.0232257
GO:0048644	biological_process	muscle organ morphogenesis	6	7159	8	20795	0.0232257
GO:0033689	biological_process	negative regulation of osteoblast proliferation	6	7159	8	20795	0.0232257
GO:0016081	biological_process	synaptic vesicle docking	6	7159	8	20795	0.0232257
GO:0042994	biological_process	cytoplasmic sequestering of transcription factor	6	7159	8	20795	0.0232257
GO:0007220	biological_process	Notch receptor processing	6	7159	8	20795	0.0232257
GO:0047499	molecular_function	calcium-independent phospholipase A2 activity	6	7159	8	20795	0.0232257
GO:0071476	biological_process	cellular hypotonic response	6	7159	8	20795	0.0232257
GO:0031313	cellular_component	extrinsic component of endosome membrane	6	7159	8	20795	0.0232257
GO:0046620	biological_process	regulation of organ growth	6	7159	8	20795	0.0232257
GO:0010827	biological_process	regulation of glucose transmembrane transport	6	7159	8	20795	0.0232257
GO:0035727	molecular_function	lysophosphatidic acid binding	6	7159	8	20795	0.0232257
GO:0060371	biological_process	regulation of atrial cardiac muscle cell membrane depolarization	6	7159	8	20795	0.0232257
GO:2000048	biological_process	negative regulation of cell-cell adhesion mediated by cadherin	6	7159	8	20795	0.0232257
GO:0030855	biological_process	epithelial cell differentiation	31	7159	66	20795	0.0234644
GO:0097110	molecular_function	scaffold protein binding	31	7159	66	20795	0.0234644
GO:0045444	biological_process	fat cell differentiation	35	7159	76	20795	0.0234932
GO:0005262	molecular_function	calcium channel activity	35	7159	76	20795	0.0234932
GO:0031647	biological_process	regulation of protein stability	35	7159	76	20795	0.0234932
GO:0030509	biological_process	BMP signaling pathway	33	7159	71	20795	0.0235464
GO:0035065	biological_process	regulation of histone acetylation	7	7159	10	20795	0.023651
GO:0060124	biological_process	positive regulation of growth hormone secretion	7	7159	10	20795	0.023651
GO:0003376	biological_process	sphingosine-1-phosphate receptor signaling pathway	7	7159	10	20795	0.023651
GO:0044154	biological_process	histone H3-K14 acetylation	7	7159	10	20795	0.023651
GO:1990000	biological_process	amyloid fibril formation	7	7159	10	20795	0.023651
GO:0010881	biological_process	regulation of cardiac muscle contraction by regulation of the release of sequestered calcium ion	7	7159	10	20795	0.023651
GO:0048733	biological_process	sebaceous gland development	7	7159	10	20795	0.023651
GO:0030123	cellular_component	AP-3 adaptor complex	7	7159	10	20795	0.023651
GO:0090557	biological_process	establishment of endothelial intestinal barrier	7	7159	10	20795	0.023651
GO:0050805	biological_process	negative regulation of synaptic transmission	7	7159	10	20795	0.023651
GO:0032835	biological_process	glomerulus development	7	7159	10	20795	0.023651
GO:1901380	biological_process	negative regulation of potassium ion transmembrane transport	7	7159	10	20795	0.023651
GO:0010818	biological_process	T cell chemotaxis	7	7159	10	20795	0.023651
GO:0060710	biological_process	chorio-allantoic fusion	7	7159	10	20795	0.023651
GO:0008656	molecular_function	cysteine-type endopeptidase activator activity involved in apoptotic process	7	7159	10	20795	0.023651
GO:0016050	biological_process	vesicle organization	7	7159	10	20795	0.023651
GO:0004659	molecular_function	prenyltransferase activity	7	7159	10	20795	0.023651
GO:0046641	biological_process	positive regulation of alpha-beta T cell proliferation	7	7159	10	20795	0.023651
GO:0060039	biological_process	pericardium development	7	7159	10	20795	0.023651
GO:0044294	cellular_component	dendritic growth cone	7	7159	10	20795	0.023651
GO:0034405	biological_process	response to fluid shear stress	7	7159	10	20795	0.023651
GO:0055015	biological_process	ventricular cardiac muscle cell development	7	7159	10	20795	0.023651
GO:0006646	biological_process	phosphatidylethanolamine biosynthetic process	7	7159	10	20795	0.023651
GO:0060068	biological_process	vagina development	7	7159	10	20795	0.023651
GO:0060452	biological_process	positive regulation of cardiac muscle contraction	7	7159	10	20795	0.023651
GO:0048608	biological_process	reproductive structure development	7	7159	10	20795	0.023651
GO:0044320	biological_process	cellular response to leptin stimulus	7	7159	10	20795	0.023651
GO:0009062	biological_process	fatty acid catabolic process	7	7159	10	20795	0.023651
GO:0000083	biological_process	regulation of transcription involved in G1/S transition of mitotic cell cycle	7	7159	10	20795	0.023651
GO:1904888	biological_process	cranial skeletal system development	7	7159	10	20795	0.023651
GO:0005845	cellular_component	mRNA cap binding complex	7	7159	10	20795	0.023651
GO:0035313	biological_process	wound healing, spreading of epidermal cells	7	7159	10	20795	0.023651
GO:0010591	biological_process	regulation of lamellipodium assembly	7	7159	10	20795	0.023651
GO:0035254	molecular_function	glutamate receptor binding	7	7159	10	20795	0.023651
GO:0009953	biological_process	dorsal/ventral pattern formation	22	7159	44	20795	0.0237693
GO:0045736	biological_process	negative regulation of cyclin-dependent protein serine/threonine kinase activity	13	7159	23	20795	0.0245201
GO:0044389	molecular_function	ubiquitin-like protein ligase binding	13	7159	23	20795	0.0245201
GO:0072332	biological_process	intrinsic apoptotic signaling pathway by p53 class mediator	13	7159	23	20795	0.0245201
GO:0021915	biological_process	neural tube development	24	7159	49	20795	0.024878
GO:0001843	biological_process	neural tube closure	42	7159	94	20795	0.024884
GO:0042130	biological_process	negative regulation of T cell proliferation	19	7159	37	20795	0.0251035
GO:0001819	biological_process	positive regulation of cytokine production	16	7159	30	20795	0.0256281
GO:0001965	molecular_function	G-protein alpha-subunit binding	16	7159	30	20795	0.0256281
GO:0048754	biological_process	branching morphogenesis of an epithelial tube	16	7159	30	20795	0.0256281
GO:0004722	molecular_function	protein serine/threonine phosphatase activity	26	7159	54	20795	0.0256322
GO:0051117	molecular_function	ATPase binding	38	7159	84	20795	0.0257369
GO:0030145	molecular_function	manganese ion binding	28	7159	59	20795	0.0260993
GO:0030198	biological_process	extracellular matrix organization	65	7159	154	20795	0.0265508
GO:0045597	biological_process	positive regulation of cell differentiation	21	7159	42	20795	0.0268454
GO:0009314	biological_process	response to radiation	21	7159	42	20795	0.0268454
GO:0030217	biological_process	T cell differentiation	21	7159	42	20795	0.0268454
GO:0007189	biological_process	adenylate cyclase-activating G protein-coupled receptor signaling pathway	43	7159	97	20795	0.0270748
GO:0006887	biological_process	exocytosis	43	7159	97	20795	0.0270748
GO:0102568	molecular_function	phospholipase A2 activity consuming 1,2-dioleoylphosphatidylethanolamine)	12	7159	21	20795	0.0274267
GO:0001659	biological_process	temperature homeostasis	12	7159	21	20795	0.0274267
GO:0043537	biological_process	negative regulation of blood vessel endothelial cell migration	12	7159	21	20795	0.0274267
GO:0070063	molecular_function	RNA polymerase binding	12	7159	21	20795	0.0274267
GO:0048265	biological_process	response to pain	12	7159	21	20795	0.0274267
GO:0001223	molecular_function	transcription coactivator binding	12	7159	21	20795	0.0274267
GO:0090303	biological_process	positive regulation of wound healing	12	7159	21	20795	0.0274267
GO:0102567	molecular_function	phospholipase A2 activity (consuming 1,2-dipalmitoylphosphatidylcholine)	12	7159	21	20795	0.0274267
GO:0006672	biological_process	ceramide metabolic process	12	7159	21	20795	0.0274267
GO:0030031	biological_process	cell projection assembly	12	7159	21	20795	0.0274267
GO:0031110	biological_process	regulation of microtubule polymerization or depolymerization	12	7159	21	20795	0.0274267
GO:0016491	molecular_function	oxidoreductase activity	227	7159	594	20795	0.0275918
GO:0016746	molecular_function	transferase activity, transferring acyl groups	58	7159	136	20795	0.0279013
GO:0048705	biological_process	skeletal system morphogenesis	23	7159	47	20795	0.0280684
GO:0001817	biological_process	regulation of cytokine production	18	7159	35	20795	0.0283783
GO:0032735	biological_process	positive regulation of interleukin-12 production	18	7159	35	20795	0.0283783
GO:0004714	molecular_function	transmembrane receptor protein tyrosine kinase activity	25	7159	52	20795	0.0288761
GO:0001756	biological_process	somitogenesis	25	7159	52	20795	0.0288761
GO:0035914	biological_process	skeletal muscle cell differentiation	25	7159	52	20795	0.0288761
GO:0030073	biological_process	insulin secretion	15	7159	28	20795	0.0289289
GO:0005881	cellular_component	cytoplasmic microtubule	27	7159	57	20795	0.0293524
GO:0017053	cellular_component	transcriptional repressor complex	27	7159	57	20795	0.0293524
GO:0042025	cellular_component	host cell nucleus	76	7159	184	20795	0.030278
GO:0010467	biological_process	gene expression	20	7159	40	20795	0.030344
GO:2001237	biological_process	negative regulation of extrinsic apoptotic signaling pathway	20	7159	40	20795	0.030344
GO:0032456	biological_process	endocytic recycling	20	7159	40	20795	0.030344
GO:0051602	biological_process	response to electrical stimulus	20	7159	40	20795	0.030344
GO:0031668	biological_process	cellular response to extracellular stimulus	11	7159	19	20795	0.0306337
GO:0006509	biological_process	membrane protein ectodomain proteolysis	11	7159	19	20795	0.0306337
GO:0032433	cellular_component	filopodium tip	11	7159	19	20795	0.0306337
GO:0048646	biological_process	anatomical structure formation involved in morphogenesis	11	7159	19	20795	0.0306337
GO:0005385	molecular_function	zinc ion transmembrane transporter activity	11	7159	19	20795	0.0306337
GO:0045022	biological_process	early endosome to late endosome transport	11	7159	19	20795	0.0306337
GO:0031528	cellular_component	microvillus membrane	11	7159	19	20795	0.0306337
GO:0005671	cellular_component	Ada2/Gcn5/Ada3 transcription activator complex	11	7159	19	20795	0.0306337
GO:0006893	biological_process	Golgi to plasma membrane transport	11	7159	19	20795	0.0306337
GO:0051896	biological_process	regulation of protein kinase B signaling	11	7159	19	20795	0.0306337
GO:0003779	molecular_function	actin binding	125	7159	316	20795	0.0313633
GO:0008104	biological_process	protein localization	38	7159	85	20795	0.0314205
GO:0005125	molecular_function	cytokine activity	77	7159	187	20795	0.0316449
GO:0030173	cellular_component	integral component of Golgi membrane	22	7159	45	20795	0.03169
GO:0016529	cellular_component	sarcoplasmic reticulum	22	7159	45	20795	0.03169
GO:0017148	biological_process	negative regulation of translation	36	7159	80	20795	0.0320084
GO:0030307	biological_process	positive regulation of cell growth	36	7159	80	20795	0.0320084
GO:0030168	biological_process	platelet activation	17	7159	33	20795	0.0321092
GO:0098742	biological_process	cell-cell adhesion via plasma-membrane adhesion molecules	17	7159	33	20795	0.0321092
GO:0046718	biological_process	viral entry into host cell	17	7159	33	20795	0.0321092
GO:0051017	biological_process	actin filament bundle assembly	17	7159	33	20795	0.0321092
GO:0007029	biological_process	endoplasmic reticulum organization	17	7159	33	20795	0.0321092
GO:0034613	biological_process	cellular protein localization	34	7159	75	20795	0.0325095
GO:0043154	biological_process	negative regulation of cysteine-type endopeptidase activity involved in apoptotic process	34	7159	75	20795	0.0325095
GO:0010575	biological_process	positive regulation of vascular endothelial growth factor production	14	7159	26	20795	0.0326761
GO:0043539	molecular_function	protein serine/threonine kinase activator activity	14	7159	26	20795	0.0326761
GO:0010592	biological_process	positive regulation of lamellipodium assembly	14	7159	26	20795	0.0326761
GO:0043523	biological_process	regulation of neuron apoptotic process	14	7159	26	20795	0.0326761
GO:0005795	cellular_component	Golgi stack	14	7159	26	20795	0.0326761
GO:0001774	biological_process	microglial cell activation	14	7159	26	20795	0.0326761
GO:0055074	biological_process	calcium ion homeostasis	14	7159	26	20795	0.0326761
GO:0043113	biological_process	receptor clustering	14	7159	26	20795	0.0326761
GO:0034097	biological_process	response to cytokine	32	7159	70	20795	0.0328983
GO:0008146	molecular_function	sulfotransferase activity	26	7159	55	20795	0.0330255
GO:0070936	biological_process	protein K48-linked ubiquitination	26	7159	55	20795	0.0330255
GO:0015631	molecular_function	tubulin binding	30	7159	65	20795	0.0331425
GO:0030183	biological_process	B cell differentiation	28	7159	60	20795	0.0332018
GO:0007229	biological_process	integrin-mediated signaling pathway	41	7159	93	20795	0.0333764
GO:0010875	biological_process	positive regulation of cholesterol efflux	10	7159	17	20795	0.0341409
GO:0099175	biological_process	regulation of postsynapse organization	10	7159	17	20795	0.0341409
GO:0015918	biological_process	sterol transport	10	7159	17	20795	0.0341409
GO:0001736	biological_process	establishment of planar polarity	10	7159	17	20795	0.0341409
GO:0071782	cellular_component	endoplasmic reticulum tubular network	10	7159	17	20795	0.0341409
GO:0071577	biological_process	zinc ion transmembrane transport	10	7159	17	20795	0.0341409
GO:0030516	biological_process	regulation of axon extension	10	7159	17	20795	0.0341409
GO:1990403	biological_process	embryonic brain development	10	7159	17	20795	0.0341409
GO:0090336	biological_process	positive regulation of brown fat cell differentiation	10	7159	17	20795	0.0341409
GO:0048546	biological_process	digestive tract morphogenesis	10	7159	17	20795	0.0341409
GO:0030322	biological_process	stabilization of membrane potential	10	7159	17	20795	0.0341409
GO:0033130	molecular_function	acetylcholine receptor binding	10	7159	17	20795	0.0341409
GO:0006883	biological_process	cellular sodium ion homeostasis	10	7159	17	20795	0.0341409
GO:0045198	biological_process	establishment of epithelial cell apical/basal polarity	10	7159	17	20795	0.0341409
GO:0070498	biological_process	interleukin-1-mediated signaling pathway	10	7159	17	20795	0.0341409
GO:2000648	biological_process	positive regulation of stem cell proliferation	10	7159	17	20795	0.0341409
GO:0032781	biological_process	positive regulation of ATPase activity	19	7159	38	20795	0.0343286
GO:0048709	biological_process	oligodendrocyte differentiation	19	7159	38	20795	0.0343286
GO:0010507	biological_process	negative regulation of autophagy	19	7159	38	20795	0.0343286
GO:0051020	molecular_function	GTPase binding	19	7159	38	20795	0.0343286
GO:0099061	cellular_component	integral component of postsynaptic density membrane	19	7159	38	20795	0.0343286
GO:0016605	cellular_component	PML body	37	7159	83	20795	0.0349847
GO:0008144	molecular_function	drug binding	35	7159	78	20795	0.035696
GO:0030315	cellular_component	T-tubule	21	7159	43	20795	0.0358058
GO:0009409	biological_process	response to cold	21	7159	43	20795	0.0358058
GO:0004715	molecular_function	non-membrane spanning protein tyrosine kinase activity	21	7159	43	20795	0.0358058
GO:0032266	molecular_function	phosphatidylinositol-3-phosphate binding	21	7159	43	20795	0.0358058
GO:0032715	biological_process	negative regulation of interleukin-6 production	21	7159	43	20795	0.0358058
GO:0001932	biological_process	regulation of protein phosphorylation	33	7159	73	20795	0.0363163
GO:0043015	molecular_function	gamma-tubulin binding	16	7159	31	20795	0.036367
GO:0043408	biological_process	regulation of MAPK cascade	16	7159	31	20795	0.036367
GO:0007080	biological_process	mitotic metaphase plate congression	16	7159	31	20795	0.036367
GO:0070273	molecular_function	phosphatidylinositol-4-phosphate binding	16	7159	31	20795	0.036367
GO:2001238	biological_process	positive regulation of extrinsic apoptotic signaling pathway	16	7159	31	20795	0.036367
GO:0045746	biological_process	negative regulation of Notch signaling pathway	16	7159	31	20795	0.036367
GO:0034644	biological_process	cellular response to UV	23	7159	48	20795	0.0367113
GO:0030968	biological_process	endoplasmic reticulum unfolded protein response	23	7159	48	20795	0.0367113
GO:0006006	biological_process	glucose metabolic process	31	7159	68	20795	0.0368165
GO:0050790	biological_process	regulation of catalytic activity	31	7159	68	20795	0.0368165
GO:0001938	biological_process	positive regulation of endothelial cell proliferation	31	7159	68	20795	0.0368165
GO:0030433	biological_process	ubiquitin-dependent ERAD pathway	31	7159	68	20795	0.0368165
GO:0042629	cellular_component	mast cell granule	13	7159	24	20795	0.0369339
GO:0001891	cellular_component	phagocytic cup	13	7159	24	20795	0.0369339
GO:0015721	biological_process	bile acid and bile salt transport	13	7159	24	20795	0.0369339
GO:0032148	biological_process	activation of protein kinase B activity	13	7159	24	20795	0.0369339
GO:0060425	biological_process	lung morphogenesis	13	7159	24	20795	0.0369339
GO:0045638	biological_process	negative regulation of myeloid cell differentiation	13	7159	24	20795	0.0369339
GO:0050482	biological_process	arachidonic acid secretion	13	7159	24	20795	0.0369339
GO:0034113	biological_process	heterotypic cell-cell adhesion	13	7159	24	20795	0.0369339
GO:0005112	molecular_function	Notch binding	13	7159	24	20795	0.0369339
GO:1900273	biological_process	positive regulation of long-term synaptic potentiation	13	7159	24	20795	0.0369339
GO:0016831	molecular_function	carboxy-lyase activity	13	7159	24	20795	0.0369339
GO:0043086	biological_process	negative regulation of catalytic activity	25	7159	53	20795	0.0371758
GO:0005518	molecular_function	collagen binding	27	7159	58	20795	0.0372995
GO:0060395	biological_process	SMAD protein signal transduction	27	7159	58	20795	0.0372995
GO:0030970	biological_process	retrograde protein transport, ER to cytosol	9	7159	15	20795	0.0379216
GO:0071711	biological_process	basement membrane organization	9	7159	15	20795	0.0379216
GO:0010765	biological_process	positive regulation of sodium ion transport	9	7159	15	20795	0.0379216
GO:0043116	biological_process	negative regulation of vascular permeability	9	7159	15	20795	0.0379216
GO:0043306	biological_process	positive regulation of mast cell degranulation	9	7159	15	20795	0.0379216
GO:0007020	biological_process	microtubule nucleation	9	7159	15	20795	0.0379216
GO:0044615	cellular_component	nuclear pore nuclear basket	9	7159	15	20795	0.0379216
GO:0033630	biological_process	positive regulation of cell adhesion mediated by integrin	9	7159	15	20795	0.0379216
GO:0005160	molecular_function	transforming growth factor beta receptor binding	9	7159	15	20795	0.0379216
GO:0008209	biological_process	androgen metabolic process	9	7159	15	20795	0.0379216
GO:0042573	biological_process	retinoic acid metabolic process	9	7159	15	20795	0.0379216
GO:0005782	cellular_component	peroxisomal matrix	9	7159	15	20795	0.0379216
GO:0051260	biological_process	protein homooligomerization	43	7159	99	20795	0.0387568
GO:0005923	cellular_component	bicellular tight junction	48	7159	112	20795	0.0388102
GO:0021510	biological_process	spinal cord development	18	7159	36	20795	0.038874
GO:0030316	biological_process	osteoclast differentiation	18	7159	36	20795	0.038874
GO:0051930	biological_process	regulation of sensory perception of pain	18	7159	36	20795	0.038874
GO:0001772	cellular_component	immunological synapse	18	7159	36	20795	0.038874
GO:0007368	biological_process	determination of left/right symmetry	34	7159	76	20795	0.0398085
GO:0051087	molecular_function	chaperone binding	41	7159	94	20795	0.039946
GO:0007249	biological_process	I-kappaB kinase/NF-kappaB signaling	20	7159	41	20795	0.0404895
GO:0007188	biological_process	adenylate cyclase-modulating G protein-coupled receptor signaling pathway	20	7159	41	20795	0.0404895
GO:0099507	molecular_function	ligand-gated ion channel activity involved in regulation of presynaptic membrane potential	3	7159	3	20795	0.0407907
GO:0071942	cellular_component	XPC complex	3	7159	3	20795	0.0407907
GO:1902856	biological_process	negative regulation of non-motile cilium assembly	3	7159	3	20795	0.0407907
GO:0008592	biological_process	regulation of Toll signaling pathway	3	7159	3	20795	0.0407907
GO:0060745	biological_process	mammary gland branching involved in pregnancy	3	7159	3	20795	0.0407907
GO:0032983	cellular_component	kainate selective glutamate receptor complex	3	7159	3	20795	0.0407907
GO:0031094	cellular_component	platelet dense tubular network	3	7159	3	20795	0.0407907
GO:1904251	biological_process	regulation of bile acid metabolic process	3	7159	3	20795	0.0407907
GO:0004962	molecular_function	endothelin receptor activity	3	7159	3	20795	0.0407907
GO:0060437	biological_process	lung growth	3	7159	3	20795	0.0407907
GO:0042799	molecular_function	histone methyltransferase activity (H4-K20 specific)	3	7159	3	20795	0.0407907
GO:1902896	biological_process	terminal web assembly	3	7159	3	20795	0.0407907
GO:0005427	molecular_function	proton-dependent oligopeptide secondary active transmembrane transporter activity	3	7159	3	20795	0.0407907
GO:0070779	biological_process	D-aspartate import across plasma membrane	3	7159	3	20795	0.0407907
GO:0048550	biological_process	negative regulation of pinocytosis	3	7159	3	20795	0.0407907
GO:0010712	biological_process	regulation of collagen metabolic process	3	7159	3	20795	0.0407907
GO:0031440	biological_process	regulation of mRNA 3'-end processing	3	7159	3	20795	0.0407907
GO:0051088	biological_process	PMA-inducible membrane protein ectodomain proteolysis	3	7159	3	20795	0.0407907
GO:0045134	molecular_function	uridine-diphosphatase activity	3	7159	3	20795	0.0407907
GO:0061181	biological_process	regulation of chondrocyte development	3	7159	3	20795	0.0407907
GO:0035481	biological_process	positive regulation of Notch signaling pathway involved in heart induction	3	7159	3	20795	0.0407907
GO:0008597	molecular_function	calcium-dependent protein serine/threonine phosphatase regulator activity	3	7159	3	20795	0.0407907
GO:0099578	biological_process	regulation of translation at postsynapse, modulating synaptic transmission	3	7159	3	20795	0.0407907
GO:0021965	biological_process	spinal cord ventral commissure morphogenesis	3	7159	3	20795	0.0407907
GO:0015086	molecular_function	cadmium ion transmembrane transporter activity	3	7159	3	20795	0.0407907
GO:0019695	biological_process	choline metabolic process	3	7159	3	20795	0.0407907
GO:1905762	molecular_function	CCR4-NOT complex binding	3	7159	3	20795	0.0407907
GO:0018963	biological_process	phthalate metabolic process	3	7159	3	20795	0.0407907
GO:0072385	biological_process	minus-end-directed organelle transport along microtubule	3	7159	3	20795	0.0407907
GO:0045905	biological_process	positive regulation of translational termination	3	7159	3	20795	0.0407907
GO:0031084	cellular_component	BLOC-2 complex	3	7159	3	20795	0.0407907
GO:0090258	biological_process	negative regulation of mitochondrial fission	3	7159	3	20795	0.0407907
GO:0047179	molecular_function	platelet-activating factor acetyltransferase activity	3	7159	3	20795	0.0407907
GO:0021502	biological_process	neural fold elevation formation	3	7159	3	20795	0.0407907
GO:0021828	biological_process	gonadotrophin-releasing hormone neuronal migration to the hypothalamus	3	7159	3	20795	0.0407907
GO:1903553	biological_process	positive regulation of extracellular exosome assembly	3	7159	3	20795	0.0407907
GO:0090038	biological_process	negative regulation of protein kinase C signaling	3	7159	3	20795	0.0407907
GO:0019218	biological_process	regulation of steroid metabolic process	3	7159	3	20795	0.0407907
GO:1903828	biological_process	negative regulation of cellular protein localization	3	7159	3	20795	0.0407907
GO:0051148	biological_process	negative regulation of muscle cell differentiation	3	7159	3	20795	0.0407907
GO:0021692	biological_process	cerebellar Purkinje cell layer morphogenesis	3	7159	3	20795	0.0407907
GO:0008318	molecular_function	protein prenyltransferase activity	3	7159	3	20795	0.0407907
GO:0061153	biological_process	trachea gland development	3	7159	3	20795	0.0407907
GO:0045226	biological_process	extracellular polysaccharide biosynthetic process	3	7159	3	20795	0.0407907
GO:0035673	molecular_function	oligopeptide transmembrane transporter activity	3	7159	3	20795	0.0407907
GO:0002331	biological_process	pre-B cell allelic exclusion	3	7159	3	20795	0.0407907
GO:0071514	biological_process	genetic imprinting	3	7159	3	20795	0.0407907
GO:0000104	molecular_function	succinate dehydrogenase activity	3	7159	3	20795	0.0407907
GO:2000117	biological_process	negative regulation of cysteine-type endopeptidase activity	3	7159	3	20795	0.0407907
GO:0072697	biological_process	protein localization to cell cortex	3	7159	3	20795	0.0407907
GO:1902463	biological_process	protein localization to cell leading edge	3	7159	3	20795	0.0407907
GO:0003986	molecular_function	acetyl-CoA hydrolase activity	3	7159	3	20795	0.0407907
GO:0010641	biological_process	positive regulation of platelet-derived growth factor receptor signaling pathway	3	7159	3	20795	0.0407907
GO:0018193	biological_process	peptidyl-amino acid modification	3	7159	3	20795	0.0407907
GO:1903445	biological_process	protein transport from ciliary membrane to plasma membrane	3	7159	3	20795	0.0407907
GO:0003865	molecular_function	3-oxo-5-alpha-steroid 4-dehydrogenase activity	3	7159	3	20795	0.0407907
GO:0071322	biological_process	cellular response to carbohydrate stimulus	3	7159	3	20795	0.0407907
GO:0033076	biological_process	isoquinoline alkaloid metabolic process	3	7159	3	20795	0.0407907
GO:0033265	molecular_function	choline binding	3	7159	3	20795	0.0407907
GO:0072539	biological_process	T-helper 17 cell differentiation	3	7159	3	20795	0.0407907
GO:1900127	biological_process	positive regulation of hyaluronan biosynthetic process	3	7159	3	20795	0.0407907
GO:0044027	biological_process	hypermethylation of CpG island	3	7159	3	20795	0.0407907
GO:0002178	cellular_component	palmitoyltransferase complex	3	7159	3	20795	0.0407907
GO:1903984	biological_process	positive regulation of TRAIL-activated apoptotic signaling pathway	3	7159	3	20795	0.0407907
GO:0036294	biological_process	cellular response to decreased oxygen levels	3	7159	3	20795	0.0407907
GO:0016939	cellular_component	kinesin II complex	3	7159	3	20795	0.0407907
GO:0051938	biological_process	L-glutamate import	3	7159	3	20795	0.0407907
GO:0016182	biological_process	synaptic vesicle budding from endosome	3	7159	3	20795	0.0407907
GO:0047493	molecular_function	ceramide cholinephosphotransferase activity	3	7159	3	20795	0.0407907
GO:1904009	biological_process	cellular response to monosodium glutamate	3	7159	3	20795	0.0407907
GO:0033132	biological_process	negative regulation of glucokinase activity	3	7159	3	20795	0.0407907
GO:0019076	biological_process	viral release from host cell	3	7159	3	20795	0.0407907
GO:0004775	molecular_function	succinate-CoA ligase (ADP-forming) activity	3	7159	3	20795	0.0407907
GO:0042010	molecular_function	interleukin-15 receptor activity	3	7159	3	20795	0.0407907
GO:0070671	biological_process	response to interleukin-12	3	7159	3	20795	0.0407907
GO:1990708	biological_process	conditioned place preference	3	7159	3	20795	0.0407907
GO:0045213	biological_process	neurotransmitter receptor metabolic process	3	7159	3	20795	0.0407907
GO:0015185	molecular_function	gamma-aminobutyric acid transmembrane transporter activity	3	7159	3	20795	0.0407907
GO:0060914	biological_process	heart formation	3	7159	3	20795	0.0407907
GO:0000715	biological_process	nucleotide-excision repair, DNA damage recognition	3	7159	3	20795	0.0407907
GO:1903841	biological_process	cellular response to arsenite(3-)	3	7159	3	20795	0.0407907
GO:0005968	cellular_component	Rab-protein geranylgeranyltransferase complex	3	7159	3	20795	0.0407907
GO:1903070	biological_process	negative regulation of ER-associated ubiquitin-dependent protein catabolic process	3	7159	3	20795	0.0407907
GO:0060053	cellular_component	neurofilament cytoskeleton	3	7159	3	20795	0.0407907
GO:0030208	biological_process	dermatan sulfate biosynthetic process	3	7159	3	20795	0.0407907
GO:0005157	molecular_function	macrophage colony-stimulating factor receptor binding	3	7159	3	20795	0.0407907
GO:1902775	biological_process	mitochondrial large ribosomal subunit assembly	3	7159	3	20795	0.0407907
GO:0051365	biological_process	cellular response to potassium ion starvation	3	7159	3	20795	0.0407907
GO:0002439	biological_process	chronic inflammatory response to antigenic stimulus	3	7159	3	20795	0.0407907
GO:0019932	biological_process	second-messenger-mediated signaling	3	7159	3	20795	0.0407907
GO:0002826	biological_process	negative regulation of T-helper 1 type immune response	3	7159	3	20795	0.0407907
GO:0035621	biological_process	ER to Golgi ceramide transport	3	7159	3	20795	0.0407907
GO:0097752	biological_process	regulation of DNA stability	3	7159	3	20795	0.0407907
GO:0072277	biological_process	metanephric glomerular capillary formation	3	7159	3	20795	0.0407907
GO:1905166	biological_process	negative regulation of lysosomal protein catabolic process	3	7159	3	20795	0.0407907
GO:0035880	biological_process	embryonic nail plate morphogenesis	3	7159	3	20795	0.0407907
GO:0061184	biological_process	positive regulation of dermatome development	3	7159	3	20795	0.0407907
GO:0004844	molecular_function	uracil DNA N-glycosylase activity	3	7159	3	20795	0.0407907
GO:0010360	biological_process	negative regulation of anion channel activity	3	7159	3	20795	0.0407907
GO:0042745	biological_process	circadian sleep/wake cycle	3	7159	3	20795	0.0407907
GO:0009331	cellular_component	glycerol-3-phosphate dehydrogenase complex	3	7159	3	20795	0.0407907
GO:0035672	biological_process	oligopeptide transmembrane transport	3	7159	3	20795	0.0407907
GO:0006475	biological_process	internal protein amino acid acetylation	3	7159	3	20795	0.0407907
GO:0031281	biological_process	positive regulation of cyclase activity	3	7159	3	20795	0.0407907
GO:0007161	biological_process	calcium-independent cell-matrix adhesion	3	7159	3	20795	0.0407907
GO:0051799	biological_process	negative regulation of hair follicle development	3	7159	3	20795	0.0407907
GO:0042427	biological_process	serotonin biosynthetic process	3	7159	3	20795	0.0407907
GO:0035928	biological_process	rRNA import into mitochondrion	3	7159	3	20795	0.0407907
GO:0008405	molecular_function	arachidonic acid 11,12-epoxygenase activity	3	7159	3	20795	0.0407907
GO:0008489	molecular_function	UDP-galactose:glucosylceramide beta-1,4-galactosyltransferase activity	3	7159	3	20795	0.0407907
GO:0001754	biological_process	eye photoreceptor cell differentiation	3	7159	3	20795	0.0407907
GO:0019002	molecular_function	GMP binding	3	7159	3	20795	0.0407907
GO:2000065	biological_process	negative regulation of cortisol biosynthetic process	3	7159	3	20795	0.0407907
GO:0015822	biological_process	ornithine transport	3	7159	3	20795	0.0407907
GO:0070033	cellular_component	synaptobrevin 2-SNAP-25-syntaxin-1a-complexin II complex	3	7159	3	20795	0.0407907
GO:0090443	cellular_component	FAR/SIN/STRIPAK complex	3	7159	3	20795	0.0407907
GO:0140199	biological_process	negative regulation of adenylate cyclase-activating adrenergic receptor signaling pathway involved in heart process	3	7159	3	20795	0.0407907
GO:0016262	molecular_function	protein N-acetylglucosaminyltransferase activity	3	7159	3	20795	0.0407907
GO:0035733	biological_process	hepatic stellate cell activation	3	7159	3	20795	0.0407907
GO:0030910	biological_process	olfactory placode formation	3	7159	3	20795	0.0407907
GO:0001828	biological_process	inner cell mass cellular morphogenesis	3	7159	3	20795	0.0407907
GO:0150020	biological_process	basal dendrite arborization	3	7159	3	20795	0.0407907
GO:0035377	biological_process	transepithelial water transport	3	7159	3	20795	0.0407907
GO:0086067	biological_process	AV node cell to bundle of His cell communication	3	7159	3	20795	0.0407907
GO:0140206	biological_process	dipeptide import across plasma membrane	3	7159	3	20795	0.0407907
GO:1990575	biological_process	mitochondrial L-ornithine transmembrane transport	3	7159	3	20795	0.0407907
GO:0072718	biological_process	response to cisplatin	3	7159	3	20795	0.0407907
GO:0038093	biological_process	Fc receptor signaling pathway	3	7159	3	20795	0.0407907
GO:0097401	biological_process	synaptic vesicle lumen acidification	3	7159	3	20795	0.0407907
GO:0090045	biological_process	positive regulation of deacetylase activity	3	7159	3	20795	0.0407907
GO:0002950	molecular_function	ceramide phosphoethanolamine synthase activity	3	7159	3	20795	0.0407907
GO:0003402	biological_process	planar cell polarity pathway involved in axis elongation	3	7159	3	20795	0.0407907
GO:0010359	biological_process	regulation of anion channel activity	3	7159	3	20795	0.0407907
GO:0031860	biological_process	telomeric 3' overhang formation	3	7159	3	20795	0.0407907
GO:0002902	biological_process	regulation of B cell apoptotic process	3	7159	3	20795	0.0407907
GO:0001704	biological_process	formation of primary germ layer	3	7159	3	20795	0.0407907
GO:0004311	molecular_function	farnesyltranstransferase activity	3	7159	3	20795	0.0407907
GO:0038016	biological_process	insulin receptor internalization	3	7159	3	20795	0.0407907
GO:0070673	biological_process	response to interleukin-18	3	7159	3	20795	0.0407907
GO:0021524	biological_process	visceral motor neuron differentiation	3	7159	3	20795	0.0407907
GO:1990502	biological_process	dense core granule maturation	3	7159	3	20795	0.0407907
GO:0072017	biological_process	distal tubule development	3	7159	3	20795	0.0407907
GO:0098882	molecular_function	structural constituent of presynaptic active zone	3	7159	3	20795	0.0407907
GO:0006772	biological_process	thiamine metabolic process	3	7159	3	20795	0.0407907
GO:1902261	biological_process	positive regulation of delayed rectifier potassium channel activity	3	7159	3	20795	0.0407907
GO:0047751	molecular_function	cholestenone 5-alpha-reductase activity	3	7159	3	20795	0.0407907
GO:0048069	biological_process	eye pigmentation	3	7159	3	20795	0.0407907
GO:0099557	biological_process	trans-synaptic signaling by trans-synaptic complex, modulating synaptic transmission	3	7159	3	20795	0.0407907
GO:0015137	molecular_function	citrate transmembrane transporter activity	3	7159	3	20795	0.0407907
GO:0035696	biological_process	monocyte extravasation	3	7159	3	20795	0.0407907
GO:0045967	biological_process	negative regulation of growth rate	3	7159	3	20795	0.0407907
GO:0098792	biological_process	xenophagy	3	7159	3	20795	0.0407907
GO:0038146	biological_process	chemokine (C-X-C motif) ligand 12 signaling pathway	3	7159	3	20795	0.0407907
GO:0023016	biological_process	signal transduction by trans-phosphorylation	3	7159	3	20795	0.0407907
GO:0002265	biological_process	astrocyte activation involved in immune response	3	7159	3	20795	0.0407907
GO:2000564	biological_process	regulation of CD8-positive, alpha-beta T cell proliferation	3	7159	3	20795	0.0407907
GO:0046209	biological_process	nitric oxide metabolic process	3	7159	3	20795	0.0407907
GO:0004663	molecular_function	Rab geranylgeranyltransferase activity	3	7159	3	20795	0.0407907
GO:0046649	biological_process	lymphocyte activation	3	7159	3	20795	0.0407907
GO:0098845	cellular_component	postsynaptic endosome	3	7159	3	20795	0.0407907
GO:0014719	biological_process	skeletal muscle satellite cell activation	3	7159	3	20795	0.0407907
GO:0032376	biological_process	positive regulation of cholesterol transport	3	7159	3	20795	0.0407907
GO:1902495	cellular_component	transmembrane transporter complex	3	7159	3	20795	0.0407907
GO:0015079	molecular_function	potassium ion transmembrane transporter activity	3	7159	3	20795	0.0407907
GO:0052405	biological_process	negative regulation by host of symbiont molecular function	3	7159	3	20795	0.0407907
GO:0098739	biological_process	import across plasma membrane	3	7159	3	20795	0.0407907
GO:0043331	biological_process	response to dsRNA	3	7159	3	20795	0.0407907
GO:0003973	molecular_function	(S)-2-hydroxy-acid oxidase activity	3	7159	3	20795	0.0407907
GO:0031338	biological_process	regulation of vesicle fusion	3	7159	3	20795	0.0407907
GO:0015093	molecular_function	ferrous iron transmembrane transporter activity	3	7159	3	20795	0.0407907
GO:0004776	molecular_function	succinate-CoA ligase (GDP-forming) activity	3	7159	3	20795	0.0407907
GO:0021536	biological_process	diencephalon development	3	7159	3	20795	0.0407907
GO:0032615	biological_process	interleukin-12 production	3	7159	3	20795	0.0407907
GO:0009449	biological_process	gamma-aminobutyric acid biosynthetic process	3	7159	3	20795	0.0407907
GO:0005372	molecular_function	water transmembrane transporter activity	3	7159	3	20795	0.0407907
GO:0032348	biological_process	negative regulation of aldosterone biosynthetic process	3	7159	3	20795	0.0407907
GO:1905906	biological_process	regulation of amyloid fibril formation	3	7159	3	20795	0.0407907
GO:0001872	molecular_function	(1->3)-beta-D-glucan binding	3	7159	3	20795	0.0407907
GO:1903375	biological_process	facioacoustic ganglion development	3	7159	3	20795	0.0407907
GO:0060491	biological_process	regulation of cell projection assembly	3	7159	3	20795	0.0407907
GO:0048205	biological_process	COPI coating of Golgi vesicle	3	7159	3	20795	0.0407907
GO:0033188	molecular_function	sphingomyelin synthase activity	3	7159	3	20795	0.0407907
GO:0051425	molecular_function	PTB domain binding	3	7159	3	20795	0.0407907
GO:0045161	biological_process	neuronal ion channel clustering	3	7159	3	20795	0.0407907
GO:0140311	molecular_function	protein sequestering activity	3	7159	3	20795	0.0407907
GO:0015087	molecular_function	cobalt ion transmembrane transporter activity	3	7159	3	20795	0.0407907
GO:0036438	biological_process	maintenance of lens transparency	3	7159	3	20795	0.0407907
GO:0051344	biological_process	negative regulation of cyclic-nucleotide phosphodiesterase activity	3	7159	3	20795	0.0407907
GO:0046338	biological_process	phosphatidylethanolamine catabolic process	3	7159	3	20795	0.0407907
GO:0060947	biological_process	cardiac vascular smooth muscle cell differentiation	3	7159	3	20795	0.0407907
GO:0051250	biological_process	negative regulation of lymphocyte activation	3	7159	3	20795	0.0407907
GO:0042660	biological_process	positive regulation of cell fate specification	3	7159	3	20795	0.0407907
GO:0051939	biological_process	gamma-aminobutyric acid import	3	7159	3	20795	0.0407907
GO:0019976	molecular_function	interleukin-2 binding	3	7159	3	20795	0.0407907
GO:2000779	biological_process	regulation of double-strand break repair	3	7159	3	20795	0.0407907
GO:0003138	biological_process	primary heart field specification	3	7159	3	20795	0.0407907
GO:0086003	biological_process	cardiac muscle cell contraction	3	7159	3	20795	0.0407907
GO:0072095	biological_process	regulation of branch elongation involved in ureteric bud branching	3	7159	3	20795	0.0407907
GO:0043988	biological_process	histone H3-S28 phosphorylation	3	7159	3	20795	0.0407907
GO:0097350	biological_process	neutrophil clearance	3	7159	3	20795	0.0407907
GO:0016441	biological_process	posttranscriptional gene silencing	3	7159	3	20795	0.0407907
GO:2000588	biological_process	positive regulation of platelet-derived growth factor receptor-beta signaling pathway	3	7159	3	20795	0.0407907
GO:0070381	cellular_component	endosome to plasma membrane transport vesicle	3	7159	3	20795	0.0407907
GO:0035276	molecular_function	ethanol binding	3	7159	3	20795	0.0407907
GO:0090204	biological_process	protein localization to nuclear pore	3	7159	3	20795	0.0407907
GO:0044803	biological_process	multi-organism membrane organization	3	7159	3	20795	0.0407907
GO:0044878	biological_process	mitotic cytokinesis checkpoint	3	7159	3	20795	0.0407907
GO:0004013	molecular_function	adenosylhomocysteinase activity	3	7159	3	20795	0.0407907
GO:0001093	molecular_function	TFIIB-class transcription factor binding	3	7159	3	20795	0.0407907
GO:0099553	biological_process	trans-synaptic signaling by endocannabinoid, modulating synaptic transmission	3	7159	3	20795	0.0407907
GO:0034673	cellular_component	inhibin-betaglycan-ActRII complex	3	7159	3	20795	0.0407907
GO:0071955	biological_process	recycling endosome to Golgi transport	3	7159	3	20795	0.0407907
GO:0072734	biological_process	cellular response to staurosporine	3	7159	3	20795	0.0407907
GO:1902443	biological_process	negative regulation of ripoptosome assembly involved in necroptotic process	3	7159	3	20795	0.0407907
GO:0016098	biological_process	monoterpenoid metabolic process	3	7159	3	20795	0.0407907
GO:0014823	biological_process	response to activity	30	7159	66	20795	0.0412075
GO:0032839	cellular_component	dendrite cytoplasm	15	7159	29	20795	0.0412352
GO:0000184	biological_process	nuclear-transcribed mRNA catabolic process, nonsense-mediated decay	15	7159	29	20795	0.0412352
GO:0035255	molecular_function	ionotropic glutamate receptor binding	15	7159	29	20795	0.0412352
GO:0004620	molecular_function	phospholipase activity	15	7159	29	20795	0.0412352
GO:0016627	molecular_function	oxidoreductase activity, acting on the CH-CH group of donors	15	7159	29	20795	0.0412352
GO:0007569	biological_process	cell aging	15	7159	29	20795	0.0412352
GO:0007566	biological_process	embryo implantation	22	7159	46	20795	0.0414332
GO:0005544	molecular_function	calcium-dependent phospholipid binding	22	7159	46	20795	0.0414332
GO:0048666	biological_process	neuron development	28	7159	61	20795	0.0416744
GO:0030902	biological_process	hindbrain development	12	7159	22	20795	0.0417754
GO:0006970	biological_process	response to osmotic stress	12	7159	22	20795	0.0417754
GO:0071837	molecular_function	HMG box domain binding	12	7159	22	20795	0.0417754
GO:0010842	biological_process	retina layer formation	12	7159	22	20795	0.0417754
GO:0005520	molecular_function	insulin-like growth factor binding	12	7159	22	20795	0.0417754
GO:0031018	biological_process	endocrine pancreas development	12	7159	22	20795	0.0417754
GO:0010596	biological_process	negative regulation of endothelial cell migration	12	7159	22	20795	0.0417754
GO:0019222	biological_process	regulation of metabolic process	12	7159	22	20795	0.0417754
GO:0002028	biological_process	regulation of sodium ion transport	12	7159	22	20795	0.0417754
GO:0017075	molecular_function	syntaxin-1 binding	12	7159	22	20795	0.0417754
GO:0030215	molecular_function	semaphorin receptor binding	12	7159	22	20795	0.0417754
GO:0048260	biological_process	positive regulation of receptor-mediated endocytosis	12	7159	22	20795	0.0417754
GO:0008376	molecular_function	acetylgalactosaminyltransferase activity	12	7159	22	20795	0.0417754
GO:0008589	biological_process	regulation of smoothened signaling pathway	12	7159	22	20795	0.0417754
GO:0051018	molecular_function	protein kinase A binding	12	7159	22	20795	0.0417754
GO:0000777	cellular_component	condensed chromosome kinetochore	24	7159	51	20795	0.0418686
GO:0045793	biological_process	positive regulation of cell size	8	7159	13	20795	0.0418976
GO:1900271	biological_process	regulation of long-term synaptic potentiation	8	7159	13	20795	0.0418976
GO:0033147	biological_process	negative regulation of intracellular estrogen receptor signaling pathway	8	7159	13	20795	0.0418976
GO:0046512	biological_process	sphingosine biosynthetic process	8	7159	13	20795	0.0418976
GO:0035641	biological_process	locomotory exploration behavior	8	7159	13	20795	0.0418976
GO:0001952	biological_process	regulation of cell-matrix adhesion	8	7159	13	20795	0.0418976
GO:0045717	biological_process	negative regulation of fatty acid biosynthetic process	8	7159	13	20795	0.0418976
GO:2000678	biological_process	negative regulation of transcription regulatory region DNA binding	8	7159	13	20795	0.0418976
GO:0070365	biological_process	hepatocyte differentiation	8	7159	13	20795	0.0418976
GO:0043586	biological_process	tongue development	8	7159	13	20795	0.0418976
GO:0033327	biological_process	Leydig cell differentiation	8	7159	13	20795	0.0418976
GO:0007256	biological_process	activation of JNKK activity	8	7159	13	20795	0.0418976
GO:0095500	biological_process	acetylcholine receptor signaling pathway	8	7159	13	20795	0.0418976
GO:0006491	biological_process	N-glycan processing	8	7159	13	20795	0.0418976
GO:0060317	biological_process	cardiac epithelial to mesenchymal transition	8	7159	13	20795	0.0418976
GO:0035810	biological_process	positive regulation of urine volume	8	7159	13	20795	0.0418976
GO:0061157	biological_process	mRNA destabilization	8	7159	13	20795	0.0418976
GO:0016580	cellular_component	Sin3 complex	8	7159	13	20795	0.0418976
GO:0003197	biological_process	endocardial cushion development	8	7159	13	20795	0.0418976
GO:0007143	biological_process	female meiotic nuclear division	8	7159	13	20795	0.0418976
GO:0051279	biological_process	regulation of release of sequestered calcium ion into cytosol	8	7159	13	20795	0.0418976
GO:0016471	cellular_component	vacuolar proton-transporting V-type ATPase complex	8	7159	13	20795	0.0418976
GO:0004683	molecular_function	calmodulin-dependent protein kinase activity	8	7159	13	20795	0.0418976
GO:1900272	biological_process	negative regulation of long-term synaptic potentiation	8	7159	13	20795	0.0418976
GO:0002021	biological_process	response to dietary excess	8	7159	13	20795	0.0418976
GO:0036002	molecular_function	pre-mRNA binding	8	7159	13	20795	0.0418976
GO:0021795	biological_process	cerebral cortex cell migration	8	7159	13	20795	0.0418976
GO:0044212	molecular_function	transcription regulatory region DNA binding	8	7159	13	20795	0.0418976
GO:0086004	biological_process	regulation of cardiac muscle cell contraction	8	7159	13	20795	0.0418976
GO:0099059	cellular_component	integral component of presynaptic active zone membrane	8	7159	13	20795	0.0418976
GO:0043303	biological_process	mast cell degranulation	8	7159	13	20795	0.0418976
GO:0015693	biological_process	magnesium ion transport	8	7159	13	20795	0.0418976
GO:0061045	biological_process	negative regulation of wound healing	8	7159	13	20795	0.0418976
GO:2001022	biological_process	positive regulation of response to DNA damage stimulus	8	7159	13	20795	0.0418976
GO:0021670	biological_process	lateral ventricle development	8	7159	13	20795	0.0418976
GO:0045333	biological_process	cellular respiration	8	7159	13	20795	0.0418976
GO:0045296	molecular_function	cadherin binding	26	7159	56	20795	0.0419182
GO:0009952	biological_process	anterior/posterior pattern specification	52	7159	123	20795	0.0421829
GO:0007010	biological_process	cytoskeleton organization	47	7159	110	20795	0.0427849
GO:0051015	molecular_function	actin filament binding	79	7159	195	20795	0.04379
GO:0045664	biological_process	regulation of neuron differentiation	17	7159	34	20795	0.0440683
GO:0001708	biological_process	cell fate specification	17	7159	34	20795	0.0440683
GO:0006469	biological_process	negative regulation of protein kinase activity	33	7159	74	20795	0.0443944
GO:0050679	biological_process	positive regulation of epithelial cell proliferation	31	7159	69	20795	0.0453284
GO:0000775	cellular_component	chromosome, centromeric region	38	7159	87	20795	0.0456295
GO:0051898	biological_process	negative regulation of protein kinase B signaling	19	7159	39	20795	0.045827
GO:0034638	biological_process	phosphatidylcholine catabolic process	7	7159	11	20795	0.0458876
GO:0005797	cellular_component	Golgi medial cisterna	7	7159	11	20795	0.0458876
GO:0021953	biological_process	central nervous system neuron differentiation	7	7159	11	20795	0.0458876
GO:0043068	biological_process	positive regulation of programmed cell death	7	7159	11	20795	0.0458876
GO:0071786	biological_process	endoplasmic reticulum tubular network organization	7	7159	11	20795	0.0458876
GO:0019227	biological_process	neuronal action potential propagation	7	7159	11	20795	0.0458876
GO:0015248	molecular_function	sterol transporter activity	7	7159	11	20795	0.0458876
GO:0032480	biological_process	negative regulation of type I interferon production	7	7159	11	20795	0.0458876
GO:0002262	biological_process	myeloid cell homeostasis	7	7159	11	20795	0.0458876
GO:0046902	biological_process	regulation of mitochondrial membrane permeability	7	7159	11	20795	0.0458876
GO:0048681	biological_process	negative regulation of axon regeneration	7	7159	11	20795	0.0458876
GO:0060100	biological_process	positive regulation of phagocytosis, engulfment	7	7159	11	20795	0.0458876
GO:0043517	biological_process	positive regulation of DNA damage response, signal transduction by p53 class mediator	7	7159	11	20795	0.0458876
GO:1990825	molecular_function	sequence-specific mRNA binding	7	7159	11	20795	0.0458876
GO:0099149	biological_process	regulation of postsynaptic neurotransmitter receptor internalization	7	7159	11	20795	0.0458876
GO:0015385	molecular_function	sodium:proton antiporter activity	7	7159	11	20795	0.0458876
GO:0006825	biological_process	copper ion transport	7	7159	11	20795	0.0458876
GO:0070700	molecular_function	BMP receptor binding	7	7159	11	20795	0.0458876
GO:0071803	biological_process	positive regulation of podosome assembly	7	7159	11	20795	0.0458876
GO:0008532	molecular_function	N-acetyllactosaminide beta-1,3-N-acetylglucosaminyltransferase activity	7	7159	11	20795	0.0458876
GO:0036312	molecular_function	phosphatidylinositol 3-kinase regulatory subunit binding	7	7159	11	20795	0.0458876
GO:0071312	biological_process	cellular response to alkaloid	7	7159	11	20795	0.0458876
GO:0097066	biological_process	response to thyroid hormone	7	7159	11	20795	0.0458876
GO:0051963	biological_process	regulation of synapse assembly	7	7159	11	20795	0.0458876
GO:0032060	biological_process	bleb assembly	7	7159	11	20795	0.0458876
GO:0006734	biological_process	NADH metabolic process	7	7159	11	20795	0.0458876
GO:0048149	biological_process	behavioral response to ethanol	7	7159	11	20795	0.0458876
GO:0015464	molecular_function	acetylcholine receptor activity	7	7159	11	20795	0.0458876
GO:0006465	biological_process	signal peptide processing	7	7159	11	20795	0.0458876
GO:1903351	biological_process	cellular response to dopamine	7	7159	11	20795	0.0458876
GO:0070374	biological_process	positive regulation of ERK1 and ERK2 cascade	84	7159	209	20795	0.046705
GO:0001085	molecular_function	RNA polymerase II transcription factor binding	27	7159	59	20795	0.0467497
GO:0015297	molecular_function	antiporter activity	21	7159	44	20795	0.0467957
GO:0001541	biological_process	ovarian follicle development	21	7159	44	20795	0.0467957
GO:0034394	biological_process	protein localization to cell surface	14	7159	27	20795	0.0468131
GO:0098586	biological_process	cellular response to virus	14	7159	27	20795	0.0468131
GO:0001825	biological_process	blastocyst formation	14	7159	27	20795	0.0468131
GO:0048041	biological_process	focal adhesion assembly	14	7159	27	20795	0.0468131
GO:0051491	biological_process	positive regulation of filopodium assembly	14	7159	27	20795	0.0468131
GO:0051493	biological_process	regulation of cytoskeleton organization	14	7159	27	20795	0.0468131
GO:0050807	biological_process	regulation of synapse organization	14	7159	27	20795	0.0468131
GO:0007269	biological_process	neurotransmitter secretion	14	7159	27	20795	0.0468131
GO:0005581	cellular_component	collagen trimer	23	7159	49	20795	0.0471792
GO:0007585	biological_process	respiratory gaseous exchange by respiratory system	11	7159	20	20795	0.0472844
GO:0030742	molecular_function	GTP-dependent protein binding	11	7159	20	20795	0.0472844
GO:0032874	biological_process	positive regulation of stress-activated MAPK cascade	11	7159	20	20795	0.0472844
GO:0003085	biological_process	negative regulation of systemic arterial blood pressure	11	7159	20	20795	0.0472844
GO:0030837	biological_process	negative regulation of actin filament polymerization	11	7159	20	20795	0.0472844
GO:0006446	biological_process	regulation of translational initiation	11	7159	20	20795	0.0472844
GO:0008483	molecular_function	transaminase activity	11	7159	20	20795	0.0472844
GO:2000010	biological_process	positive regulation of protein localization to cell surface	11	7159	20	20795	0.0472844
GO:0051145	biological_process	smooth muscle cell differentiation	11	7159	20	20795	0.0472844
GO:0050730	biological_process	regulation of peptidyl-tyrosine phosphorylation	11	7159	20	20795	0.0472844
GO:0010001	biological_process	glial cell differentiation	11	7159	20	20795	0.0472844
GO:0001503	biological_process	ossification	41	7159	95	20795	0.0474497
GO:0016604	cellular_component	nuclear body	109	7159	277	20795	0.0482248
GO:0009749	biological_process	response to glucose	34	7159	77	20795	0.0482727
GO:0043010	biological_process	camera-type eye development	34	7159	77	20795	0.0482727
GO:0007565	biological_process	female pregnancy	44	7159	103	20795	0.0488927
GO:0005777	cellular_component	peroxisome	52	7159	124	20795	0.0488984
GO:0045334	cellular_component	clathrin-coated endocytic vesicle	6	7159	9	20795	0.0494968
GO:0007213	biological_process	G protein-coupled acetylcholine receptor signaling pathway	6	7159	9	20795	0.0494968
GO:0001783	biological_process	B cell apoptotic process	6	7159	9	20795	0.0494968
GO:0033194	biological_process	response to hydroperoxide	6	7159	9	20795	0.0494968
GO:0071468	biological_process	cellular response to acidic pH	6	7159	9	20795	0.0494968
GO:0038092	biological_process	nodal signaling pathway	6	7159	9	20795	0.0494968
GO:0045141	biological_process	meiotic telomere clustering	6	7159	9	20795	0.0494968
GO:0008608	biological_process	attachment of spindle microtubules to kinetochore	6	7159	9	20795	0.0494968
GO:0006809	biological_process	nitric oxide biosynthetic process	6	7159	9	20795	0.0494968
GO:0010226	biological_process	response to lithium ion	6	7159	9	20795	0.0494968
GO:0010907	biological_process	positive regulation of glucose metabolic process	6	7159	9	20795	0.0494968
GO:0090650	biological_process	cellular response to oxygen-glucose deprivation	6	7159	9	20795	0.0494968
GO:0032680	biological_process	regulation of tumor necrosis factor production	6	7159	9	20795	0.0494968
GO:0035338	biological_process	long-chain fatty-acyl-CoA biosynthetic process	6	7159	9	20795	0.0494968
GO:0032009	cellular_component	early phagosome	6	7159	9	20795	0.0494968
GO:0010458	biological_process	exit from mitosis	6	7159	9	20795	0.0494968
GO:0070776	cellular_component	MOZ/MORF histone acetyltransferase complex	6	7159	9	20795	0.0494968
GO:0009072	biological_process	aromatic amino acid family metabolic process	6	7159	9	20795	0.0494968
GO:0033622	biological_process	integrin activation	6	7159	9	20795	0.0494968
GO:0032494	biological_process	response to peptidoglycan	6	7159	9	20795	0.0494968
GO:0015187	molecular_function	glycine transmembrane transporter activity	6	7159	9	20795	0.0494968
GO:0042589	cellular_component	zymogen granule membrane	6	7159	9	20795	0.0494968
GO:0008290	cellular_component	F-actin capping protein complex	6	7159	9	20795	0.0494968
GO:0046790	molecular_function	virion binding	6	7159	9	20795	0.0494968
GO:0000288	biological_process	nuclear-transcribed mRNA catabolic process, deadenylation-dependent decay	6	7159	9	20795	0.0494968
GO:0042982	biological_process	amyloid precursor protein metabolic process	6	7159	9	20795	0.0494968
GO:0061629	molecular_function	RNA polymerase II-specific DNA-binding transcription factor binding	6	7159	9	20795	0.0494968
GO:0051428	molecular_function	peptide hormone receptor binding	6	7159	9	20795	0.0494968
GO:0097120	biological_process	receptor localization to synapse	6	7159	9	20795	0.0494968
GO:0004706	molecular_function	JUN kinase kinase kinase activity	6	7159	9	20795	0.0494968
GO:0008331	molecular_function	high voltage-gated calcium channel activity	6	7159	9	20795	0.0494968
GO:0050665	biological_process	hydrogen peroxide biosynthetic process	6	7159	9	20795	0.0494968
GO:0033603	biological_process	positive regulation of dopamine secretion	6	7159	9	20795	0.0494968
GO:0043534	biological_process	blood vessel endothelial cell migration	6	7159	9	20795	0.0494968
GO:0032836	biological_process	glomerular basement membrane development	6	7159	9	20795	0.0494968
GO:0032432	cellular_component	actin filament bundle	6	7159	9	20795	0.0494968
GO:0098962	biological_process	regulation of postsynaptic neurotransmitter receptor activity	6	7159	9	20795	0.0494968
GO:0015810	biological_process	aspartate transmembrane transport	6	7159	9	20795	0.0494968
GO:0033629	biological_process	negative regulation of cell adhesion mediated by integrin	6	7159	9	20795	0.0494968
GO:0055119	biological_process	relaxation of cardiac muscle	6	7159	9	20795	0.0494968
GO:0061180	biological_process	mammary gland epithelium development	6	7159	9	20795	0.0494968
GO:0033598	biological_process	mammary gland epithelial cell proliferation	6	7159	9	20795	0.0494968
GO:0042487	biological_process	regulation of odontogenesis of dentin-containing tooth	6	7159	9	20795	0.0494968
GO:0035590	biological_process	purinergic nucleotide receptor signaling pathway	6	7159	9	20795	0.0494968
GO:0031985	cellular_component	Golgi cisterna	6	7159	9	20795	0.0494968
GO:0010485	molecular_function	H4 histone acetyltransferase activity	6	7159	9	20795	0.0494968
GO:0010972	biological_process	negative regulation of G2/M transition of mitotic cell cycle	6	7159	9	20795	0.0494968
GO:0043928	biological_process	exonucleolytic catabolism of deadenylated mRNA	6	7159	9	20795	0.0494968
GO:0018242	biological_process	protein O-linked glycosylation via serine	6	7159	9	20795	0.0494968
GO:0048541	biological_process	Peyer's patch development	6	7159	9	20795	0.0494968
GO:1902742	biological_process	apoptotic process involved in development	6	7159	9	20795	0.0494968
GO:0006739	biological_process	NADP metabolic process	6	7159	9	20795	0.0494968
GO:0070059	biological_process	intrinsic apoptotic signaling pathway in response to endoplasmic reticulum stress	16	7159	32	20795	0.0500161
GO:0002027	biological_process	regulation of heart rate	16	7159	32	20795	0.0500161
GO:0046686	biological_process	response to cadmium ion	16	7159	32	20795	0.0500161
GO:2000272	biological_process	negative regulation of signaling receptor activity	16	7159	32	20795	0.0500161
GO:0035116	biological_process	embryonic hindlimb morphogenesis	16	7159	32	20795	0.0500161
GO:0000922	cellular_component	spindle pole	47	7159	111	20795	0.0500162
GO:0035690	biological_process	cellular response to drug	37	7159	85	20795	0.0506241
GO:0007044	biological_process	cell-substrate junction assembly	4	7159	5	20795	0.0508694
GO:0045578	biological_process	negative regulation of B cell differentiation	4	7159	5	20795	0.0508694
GO:0032777	cellular_component	Piccolo NuA4 histone acetyltransferase complex	4	7159	5	20795	0.0508694
GO:1990131	cellular_component	Gtr1-Gtr2 GTPase complex	4	7159	5	20795	0.0508694
GO:1904261	biological_process	positive regulation of basement membrane assembly involved in embryonic body morphogenesis	4	7159	5	20795	0.0508694
GO:0035014	molecular_function	phosphatidylinositol 3-kinase regulator activity	4	7159	5	20795	0.0508694
GO:1903441	biological_process	protein localization to ciliary membrane	4	7159	5	20795	0.0508694
GO:1905451	biological_process	positive regulation of Fc-gamma receptor signaling pathway involved in phagocytosis	4	7159	5	20795	0.0508694
GO:0009838	biological_process	abscission	4	7159	5	20795	0.0508694
GO:0016308	molecular_function	1-phosphatidylinositol-4-phosphate 5-kinase activity	4	7159	5	20795	0.0508694
GO:2000467	biological_process	positive regulation of glycogen (starch) synthase activity	4	7159	5	20795	0.0508694
GO:0061073	biological_process	ciliary body morphogenesis	4	7159	5	20795	0.0508694
GO:0014816	biological_process	skeletal muscle satellite cell differentiation	4	7159	5	20795	0.0508694
GO:0031622	biological_process	positive regulation of fever generation	4	7159	5	20795	0.0508694
GO:0071376	biological_process	cellular response to corticotropin-releasing hormone stimulus	4	7159	5	20795	0.0508694
GO:0038085	molecular_function	vascular endothelial growth factor binding	4	7159	5	20795	0.0508694
GO:0150094	biological_process	amyloid-beta clearance by cellular catabolic process	4	7159	5	20795	0.0508694
GO:1904861	biological_process	excitatory synapse assembly	4	7159	5	20795	0.0508694
GO:0097187	biological_process	dentinogenesis	4	7159	5	20795	0.0508694
GO:0042541	biological_process	hemoglobin biosynthetic process	4	7159	5	20795	0.0508694
GO:0061044	biological_process	negative regulation of vascular wound healing	4	7159	5	20795	0.0508694
GO:0044070	biological_process	regulation of anion transport	4	7159	5	20795	0.0508694
GO:0006924	biological_process	activation-induced cell death of T cells	4	7159	5	20795	0.0508694
GO:0003150	biological_process	muscular septum morphogenesis	4	7159	5	20795	0.0508694
GO:0032911	biological_process	negative regulation of transforming growth factor beta1 production	4	7159	5	20795	0.0508694
GO:0015677	biological_process	copper ion import	4	7159	5	20795	0.0508694
GO:0007258	biological_process	JUN phosphorylation	4	7159	5	20795	0.0508694
GO:1903347	biological_process	negative regulation of bicellular tight junction assembly	4	7159	5	20795	0.0508694
GO:2001141	biological_process	regulation of RNA biosynthetic process	4	7159	5	20795	0.0508694
GO:0033561	biological_process	regulation of water loss via skin	4	7159	5	20795	0.0508694
GO:0140058	biological_process	neuron projection arborization	4	7159	5	20795	0.0508694
GO:0097470	cellular_component	ribbon synapse	4	7159	5	20795	0.0508694
GO:0051645	biological_process	Golgi localization	4	7159	5	20795	0.0508694
GO:0005375	molecular_function	copper ion transmembrane transporter activity	4	7159	5	20795	0.0508694
GO:0040036	biological_process	regulation of fibroblast growth factor receptor signaling pathway	4	7159	5	20795	0.0508694
GO:0005955	cellular_component	calcineurin complex	4	7159	5	20795	0.0508694
GO:0034991	cellular_component	nuclear meiotic cohesin complex	4	7159	5	20795	0.0508694
GO:0010817	biological_process	regulation of hormone levels	4	7159	5	20795	0.0508694
GO:0032534	biological_process	regulation of microvillus assembly	4	7159	5	20795	0.0508694
GO:0090188	biological_process	negative regulation of pancreatic juice secretion	4	7159	5	20795	0.0508694
GO:0042030	molecular_function	ATPase inhibitor activity	4	7159	5	20795	0.0508694
GO:0044292	cellular_component	dendrite terminus	4	7159	5	20795	0.0508694
GO:0070574	biological_process	cadmium ion transmembrane transport	4	7159	5	20795	0.0508694
GO:0035061	cellular_component	interchromatin granule	4	7159	5	20795	0.0508694
GO:0016361	molecular_function	activin receptor activity, type I	4	7159	5	20795	0.0508694
GO:0005168	molecular_function	neurotrophin TRKA receptor binding	4	7159	5	20795	0.0508694
GO:0045851	biological_process	pH reduction	4	7159	5	20795	0.0508694
GO:0043987	biological_process	histone H3-S10 phosphorylation	4	7159	5	20795	0.0508694
GO:0061419	biological_process	positive regulation of transcription from RNA polymerase II promoter in response to hypoxia	4	7159	5	20795	0.0508694
GO:0048639	biological_process	positive regulation of developmental growth	4	7159	5	20795	0.0508694
GO:1902952	biological_process	positive regulation of dendritic spine maintenance	4	7159	5	20795	0.0508694
GO:0045629	biological_process	negative regulation of T-helper 2 cell differentiation	4	7159	5	20795	0.0508694
GO:0033004	biological_process	negative regulation of mast cell activation	4	7159	5	20795	0.0508694
GO:0071393	biological_process	cellular response to progesterone stimulus	4	7159	5	20795	0.0508694
GO:0016011	cellular_component	dystroglycan complex	4	7159	5	20795	0.0508694
GO:0061333	biological_process	renal tubule morphogenesis	4	7159	5	20795	0.0508694
GO:0031465	cellular_component	Cul4B-RING E3 ubiquitin ligase complex	4	7159	5	20795	0.0508694
GO:0006702	biological_process	androgen biosynthetic process	4	7159	5	20795	0.0508694
GO:1990079	biological_process	cartilage homeostasis	4	7159	5	20795	0.0508694
GO:1903561	cellular_component	extracellular vesicle	4	7159	5	20795	0.0508694
GO:1900028	biological_process	negative regulation of ruffle assembly	4	7159	5	20795	0.0508694
GO:0045916	biological_process	negative regulation of complement activation	4	7159	5	20795	0.0508694
GO:0060023	biological_process	soft palate development	4	7159	5	20795	0.0508694
GO:0048524	biological_process	positive regulation of viral process	4	7159	5	20795	0.0508694
GO:0038191	molecular_function	neuropilin binding	4	7159	5	20795	0.0508694
GO:0034136	biological_process	negative regulation of toll-like receptor 2 signaling pathway	4	7159	5	20795	0.0508694
GO:0030289	cellular_component	protein phosphatase 4 complex	4	7159	5	20795	0.0508694
GO:0038203	biological_process	TORC2 signaling	4	7159	5	20795	0.0508694
GO:0055012	biological_process	ventricular cardiac muscle cell differentiation	4	7159	5	20795	0.0508694
GO:0061673	cellular_component	mitotic spindle astral microtubule	4	7159	5	20795	0.0508694
GO:0051702	biological_process	interaction with symbiont	4	7159	5	20795	0.0508694
GO:0120013	molecular_function	intermembrane lipid transfer activity	4	7159	5	20795	0.0508694
GO:0016048	biological_process	detection of temperature stimulus	4	7159	5	20795	0.0508694
GO:0097070	biological_process	ductus arteriosus closure	4	7159	5	20795	0.0508694
GO:2001233	biological_process	regulation of apoptotic signaling pathway	4	7159	5	20795	0.0508694
GO:0002051	biological_process	osteoblast fate commitment	4	7159	5	20795	0.0508694
GO:0060235	biological_process	lens induction in camera-type eye	4	7159	5	20795	0.0508694
GO:0150093	biological_process	amyloid-beta clearance by transcytosis	4	7159	5	20795	0.0508694
GO:0071987	molecular_function	WD40-repeat domain binding	4	7159	5	20795	0.0508694
GO:0005253	molecular_function	anion channel activity	4	7159	5	20795	0.0508694
GO:0099041	biological_process	vesicle tethering to Golgi	4	7159	5	20795	0.0508694
GO:0030578	biological_process	PML body organization	4	7159	5	20795	0.0508694
GO:0006561	biological_process	proline biosynthetic process	4	7159	5	20795	0.0508694
GO:0015379	molecular_function	potassium:chloride symporter activity	4	7159	5	20795	0.0508694
GO:0006102	biological_process	isocitrate metabolic process	4	7159	5	20795	0.0508694
GO:0099576	biological_process	regulation of protein catabolic process at postsynapse, modulating synaptic transmission	4	7159	5	20795	0.0508694
GO:0051650	biological_process	establishment of vesicle localization	4	7159	5	20795	0.0508694
GO:0008273	molecular_function	calcium, potassium:sodium antiporter activity	4	7159	5	20795	0.0508694
GO:0030730	biological_process	sequestering of triglyceride	4	7159	5	20795	0.0508694
GO:0033683	biological_process	nucleotide-excision repair, DNA incision	4	7159	5	20795	0.0508694
GO:0034711	molecular_function	inhibin binding	4	7159	5	20795	0.0508694
GO:0034448	cellular_component	EGO complex	4	7159	5	20795	0.0508694
GO:0042382	cellular_component	paraspeckles	4	7159	5	20795	0.0508694
GO:1902950	biological_process	regulation of dendritic spine maintenance	4	7159	5	20795	0.0508694
GO:0032651	biological_process	regulation of interleukin-1 beta production	4	7159	5	20795	0.0508694
GO:0120170	molecular_function	intraciliary transport particle B binding	4	7159	5	20795	0.0508694
GO:0070295	biological_process	renal water absorption	4	7159	5	20795	0.0508694
GO:0034134	biological_process	toll-like receptor 2 signaling pathway	4	7159	5	20795	0.0508694
GO:0033326	biological_process	cerebrospinal fluid secretion	4	7159	5	20795	0.0508694
GO:0031133	biological_process	regulation of axon diameter	4	7159	5	20795	0.0508694
GO:0097441	cellular_component	basal dendrite	4	7159	5	20795	0.0508694
GO:0046661	biological_process	male sex differentiation	4	7159	5	20795	0.0508694
GO:0060528	biological_process	secretory columnal luminar epithelial cell differentiation involved in prostate glandular acinus development	4	7159	5	20795	0.0508694
GO:0031630	biological_process	regulation of synaptic vesicle fusion to presynaptic active zone membrane	4	7159	5	20795	0.0508694
GO:0048179	cellular_component	activin receptor complex	4	7159	5	20795	0.0508694
GO:0048562	biological_process	embryonic organ morphogenesis	4	7159	5	20795	0.0508694
GO:0005528	molecular_function	FK506 binding	4	7159	5	20795	0.0508694
GO:1990384	biological_process	hyaloid vascular plexus regression	4	7159	5	20795	0.0508694
GO:0010632	biological_process	regulation of epithelial cell migration	4	7159	5	20795	0.0508694
GO:0043687	biological_process	post-translational protein modification	4	7159	5	20795	0.0508694
GO:0002573	biological_process	myeloid leukocyte differentiation	4	7159	5	20795	0.0508694
GO:0036035	biological_process	osteoclast development	4	7159	5	20795	0.0508694
GO:0044752	biological_process	response to human chorionic gonadotropin	4	7159	5	20795	0.0508694
GO:0019079	biological_process	viral genome replication	4	7159	5	20795	0.0508694
GO:0070445	biological_process	regulation of oligodendrocyte progenitor proliferation	4	7159	5	20795	0.0508694
GO:0035655	biological_process	interleukin-18-mediated signaling pathway	4	7159	5	20795	0.0508694
GO:0089701	cellular_component	U2AF	4	7159	5	20795	0.0508694
GO:0071681	biological_process	cellular response to indole-3-methanol	4	7159	5	20795	0.0508694
GO:0045621	biological_process	positive regulation of lymphocyte differentiation	4	7159	5	20795	0.0508694
GO:1902514	biological_process	regulation of calcium ion transmembrane transport via high voltage-gated calcium channel	4	7159	5	20795	0.0508694
GO:0047676	molecular_function	arachidonate-CoA ligase activity	4	7159	5	20795	0.0508694
GO:0032287	biological_process	peripheral nervous system myelin maintenance	5	7159	7	20795	0.0518512
GO:0030104	biological_process	water homeostasis	5	7159	7	20795	0.0518512
[truncated: 11,993 more rows]

## Sheet: KEGG_significant
Pathway Id	pathway description	S gene number	TS gene number	B gene number	TB gene number	Pvalue of Fisher's Exact Test
ko04010	MAPK signaling pathway	168	2977	296	8299	7.62066e-14
ko05200	Pathways in cancer	250	2977	525	8299	7.6971e-09
ko05205	Proteoglycans in cancer	111	2977	203	8299	2.44698e-08
ko04071	Sphingolipid signaling pathway	74	2977	123	8299	2.93891e-08
ko04390	Hippo signaling pathway	88	2977	153	8299	3.09024e-08
ko04150	mTOR signaling pathway	88	2977	155	8299	7.08813e-08
ko05161	Hepatitis B	88	2977	156	8299	1.06003e-07
ko04668	TNF signaling pathway	66	2977	109	8299	1.16045e-07
ko04933	AGE-RAGE signaling pathway in diabetic complications	62	2977	102	8299	2.29969e-07
ko04310	Wnt signaling pathway	87	2977	156	8299	2.50364e-07
ko05167	Kaposi sarcoma-associated herpesvirus infection	100	2977	193	8299	3.36675e-06
ko05231	Choline metabolism in cancer	56	2977	96	8299	5.46073e-06
ko04350	TGF-beta signaling pathway	55	2977	94	8299	5.82136e-06
ko04721	Synaptic vesicle cycle	46	2977	75	8299	5.8474e-06
ko04510	Focal adhesion	102	2977	200	8299	6.71612e-06
ko05165	Human papillomavirus infection	161	2977	341	8299	7.40586e-06
ko04666	Fc gamma R-mediated phagocytosis	51	2977	86	8299	7.42277e-06
ko05170	Human immunodeficiency virus 1 infection	110	2977	221	8299	1.24121e-05
ko04722	Neurotrophin signaling pathway	66	2977	120	8299	1.29169e-05
ko04625	C-type lectin receptor signaling pathway	61	2977	109	8299	1.32199e-05
ko04140	Autophagy - animal	70	2977	129	8299	1.32452e-05
ko04550	Signaling pathways regulating pluripotency of stem cells	74	2977	138	8299	1.32577e-05
ko04620	Toll-like receptor signaling pathway	53	2977	92	8299	1.59285e-05
ko04062	Chemokine signaling pathway	91	2977	178	8299	1.84164e-05
ko04144	Endocytosis	124	2977	258	8299	3.00081e-05
ko04022	cGMP-PKG signaling pathway	85	2977	166	8299	3.19081e-05
ko04360	Axon guidance	91	2977	180	8299	3.22389e-05
ko04380	Osteoclast differentiation	67	2977	125	8299	3.41464e-05
ko04060	Cytokine-cytokine receptor interaction	127	2977	266	8299	3.56394e-05
ko04137	Mitophagy - animal	38	2977	62	8299	3.84232e-05
ko04151	PI3K-Akt signaling pathway	158	2977	342	8299	3.9089e-05
ko01521	EGFR tyrosine kinase inhibitor resistance	46	2977	79	8299	3.94885e-05
ko04724	Glutamatergic synapse	62	2977	115	8299	5.26632e-05
ko04024	cAMP signaling pathway	102	2977	208	8299	5.51781e-05
ko04921	Oxytocin signaling pathway	79	2977	154	8299	5.52695e-05
ko04660	T cell receptor signaling pathway	57	2977	104	8299	5.64996e-05
ko04014	Ras signaling pathway	112	2977	232	8299	5.68627e-05
ko04068	FoxO signaling pathway	66	2977	126	8299	9.88996e-05
ko05162	Measles	72	2977	140	8299	0.000104899
ko05215	Prostate cancer	53	2977	97	8299	0.000113465
ko04072	Phospholipase D signaling pathway	76	2977	150	8299	0.00012837
ko05222	Small cell lung cancer	50	2977	91	8299	0.000145849
ko04020	Calcium signaling pathway	92	2977	189	8299	0.00017602
ko05160	Hepatitis C	77	2977	154	8299	0.000201102
ko05211	Renal cell carcinoma	39	2977	68	8299	0.000234157
ko04931	Insulin resistance	56	2977	106	8299	0.000243003
ko04670	Leukocyte transendothelial migration	59	2977	113	8299	0.000254255
ko04012	ErbB signaling pathway	47	2977	86	8299	0.000270188
ko04152	AMPK signaling pathway	63	2977	123	8299	0.000320697
ko04916	Melanogenesis	52	2977	98	8299	0.000347587
ko04810	Regulation of actin cytoskeleton	101	2977	214	8299	0.000370628
ko05163	Human cytomegalovirus infection	110	2977	236	8299	0.000376496
ko05220	Chronic myeloid leukemia	43	2977	78	8299	0.000377993
ko04664	Fc epsilon RI signaling pathway	38	2977	67	8299	0.000382054
ko05210	Colorectal cancer	47	2977	87	8299	0.000385418
ko05223	Non-small cell lung cancer	37	2977	65	8299	0.000412119
ko05152	Tuberculosis	82	2977	169	8299	0.000440857
ko05212	Pancreatic cancer	41	2977	74	8299	0.000445997
ko04370	VEGF signaling pathway	33	2977	57	8299	0.000551749
ko00562	Inositol phosphate metabolism	41	2977	75	8299	0.000646396
ko04919	Thyroid hormone signaling pathway	58	2977	114	8299	0.000678082
ko05214	Glioma	40	2977	73	8299	0.000703851
ko04070	Phosphatidylinositol signaling system	50	2977	96	8299	0.000787226
ko04657	IL-17 signaling pathway	49	2977	94	8299	0.000862875
ko05145	Toxoplasmosis	57	2977	113	8299	0.000983743
ko05031	Amphetamine addiction	36	2977	65	8299	0.000985519
ko04728	Dopaminergic synapse	65	2977	132	8299	0.00102463
ko04392	Hippo signaling pathway - multiple species	18	2977	27	8299	0.00109274
ko04662	B cell receptor signaling pathway	38	2977	70	8299	0.00119984
ko05226	Gastric cancer	71	2977	147	8299	0.00121215
ko04270	Vascular smooth muscle contraction	65	2977	133	8299	0.001312
ko04120	Ubiquitin mediated proteolysis	67	2977	138	8299	0.00138645
ko05169	Epstein-Barr virus infection	99	2977	216	8299	0.00144295
ko04115	p53 signaling pathway	38	2977	71	8299	0.00169926
ko01522	Endocrine resistance	48	2977	94	8299	0.00172143
ko04261	Adrenergic signaling in cardiomyocytes	69	2977	144	8299	0.00183148
ko04725	Cholinergic synapse	56	2977	113	8299	0.00184035
ko04926	Relaxin signaling pathway	63	2977	130	8299	0.00200805
ko05213	Endometrial cancer	32	2977	58	8299	0.00201367
ko00564	Glycerophospholipid metabolism	49	2977	97	8299	0.00208013
ko05133	Pertussis	37	2977	70	8299	0.00259771
ko04727	GABAergic synapse	46	2977	91	8299	0.00275909
ko05100	Bacterial invasion of epithelial cells	39	2977	75	8299	0.0029655
ko05030	Cocaine addiction	27	2977	48	8299	0.00305804
ko00020	Citrate cycle (TCA cycle)	19	2977	31	8299	0.00341701
ko05224	Breast cancer	69	2977	147	8299	0.00350565
ko04934	Cushing syndrome	73	2977	157	8299	0.0036783
ko04962	Vasopressin-regulated water reabsorption	24	2977	42	8299	0.00388808
ko05140	Leishmaniasis	36	2977	69	8299	0.00392648
ko05219	Bladder cancer	23	2977	40	8299	0.00420099
ko05221	Acute myeloid leukemia	35	2977	67	8299	0.0043124
ko00600	Sphingolipid metabolism	27	2977	49	8299	0.00451137
ko04659	Th17 cell differentiation	51	2977	105	8299	0.00484556
ko05412	Arrhythmogenic right ventricular cardiomyopathy (ARVC)	37	2977	72	8299	0.00485013
ko05217	Basal cell carcinoma	33	2977	63	8299	0.00520326
ko04720	Long-term potentiation	33	2977	63	8299	0.00520326
ko04920	Adipocytokine signaling pathway	36	2977	70	8299	0.00533342
ko05014	Amyotrophic lateral sclerosis (ALS)	29	2977	54	8299	0.00541378
ko04730	Long-term depression	32	2977	61	8299	0.00571635
ko04340	Hedgehog signaling pathway	24	2977	43	8299	0.00584283
ko04218	Cellular senescence	78	2977	172	8299	0.006095
ko04064	NF-kappa B signaling pathway	45	2977	92	8299	0.00668789
ko04371	Apelin signaling pathway	64	2977	138	8299	0.00673021
ko05168	Herpes simplex virus 1 infection	139	2977	327	8299	0.00673655
ko04960	Aldosterone-regulated sodium reabsorption	22	2977	39	8299	0.00691621
ko05142	Chagas disease (American trypanosomiasis)	50	2977	105	8299	0.00846144
ko04971	Gastric acid secretion	37	2977	74	8299	0.00856558
ko04611	Platelet activation	59	2977	127	8299	0.00863575
ko05418	Fluid shear stress and atherosclerosis	67	2977	147	8299	0.00915614
ko04114	Oocyte meiosis	53	2977	113	8299	0.00988521
ko05225	Hepatocellular carcinoma	78	2977	175	8299	0.0101961
ko04750	Inflammatory mediator regulation of TRP channels	52	2977	111	8299	0.0108346
ko05216	Thyroid cancer	21	2977	38	8299	0.0111962
ko05323	Rheumatoid arthritis	42	2977	87	8299	0.0113424
ko04912	GnRH signaling pathway	44	2977	92	8299	0.0118474
ko00650	Butanoate metabolism	15	2977	25	8299	0.011857
ko04110	Cell cycle	57	2977	124	8299	0.0125762
ko04066	HIF-1 signaling pathway	48	2977	102	8299	0.0126809
ko04210	Apoptosis	61	2977	134	8299	0.0128651
ko04141	Protein processing in endoplasmic reticulum	72	2977	162	8299	0.0142349
ko04658	Th1 and Th2 cell differentiation	42	2977	88	8299	0.014313
ko05166	Human T-cell leukemia virus 1 infection	100	2977	233	8299	0.0144335
ko04130	SNARE interactions in vesicular transport	18	2977	32	8299	0.0146017
ko04713	Circadian entrainment	46	2977	98	8299	0.0152657
ko04710	Circadian rhythm	17	2977	30	8299	0.0159242
ko00410	beta-Alanine metabolism	17	2977	30	8299	0.0159242
ko00565	Ether lipid metabolism	24	2977	46	8299	0.0169473
ko04520	Adherens junction	35	2977	72	8299	0.017445
ko00591	Linoleic acid metabolism	20	2977	37	8299	0.0178039
ko00071	Fatty acid degradation	23	2977	44	8299	0.0186941
ko05144	Malaria	26	2977	51	8299	0.0189119
ko05164	Influenza A	72	2977	164	8299	0.0195632
ko04621	NOD-like receptor signaling pathway	73	2977	167	8299	0.0210303
ko04514	Cell adhesion molecules (CAMs)	69	2977	157	8299	0.0213699
ko04630	Jak-STAT signaling pathway	67	2977	152	8299	0.0215089
ko05033	Nicotine addiction	21	2977	40	8299	0.0227709
ko05218	Melanoma	34	2977	71	8299	0.024439
ko00440	Phosphonate and phosphinate metabolism	5	2977	6	8299	0.0249425
ko04015	Rap1 signaling pathway	88	2977	207	8299	0.0269145
ko04923	Regulation of lipolysis in adipocytes	28	2977	57	8299	0.0269499
ko04925	Aldosterone synthesis and secretion	44	2977	96	8299	0.0275439
ko04650	Natural killer cell mediated cytotoxicity	54	2977	121	8299	0.0281842
ko04512	ECM-receptor interaction	38	2977	82	8299	0.0321698
ko04211	Longevity regulating pathway	40	2977	87	8299	0.0326717
ko00280	Valine, leucine and isoleucine degradation	26	2977	53	8299	0.0329169
ko04726	Serotonergic synapse	54	2977	122	8299	0.0333158
ko04146	Peroxisome	39	2977	85	8299	0.0358309
ko04914	Progesterone-mediated oocyte maturation	41	2977	90	8299	0.036192
ko04530	Tight junction	71	2977	166	8299	0.0378209
ko04928	Parathyroid hormone synthesis, secretion and action	47	2977	106	8299	0.0434236
ko00770	Pantothenate and CoA biosynthesis	10	2977	17	8299	0.0451472
ko04622	RIG-I-like receptor signaling pathway	30	2977	64	8299	0.0451879
ko05202	Transcriptional misregulation in cancer	79	2977	188	8299	0.0455139
ko00512	Mucin type O-glycan biosynthesis	14	2977	26	8299	0.0460432
ko04216	Ferroptosis	20	2977	40	8299	0.0463767
ko04917	Prolactin signaling pathway	34	2977	74	8299	0.0468137
ko04215	Apoptosis - multiple species	17	2977	33	8299	0.0471496
ko04080	Neuroactive ligand-receptor interaction	140	2977	348	8299	0.0477919
ko05230	Central carbon metabolism in cancer	29	2977	62	8299	0.0498081
ko00510	N-Glycan biosynthesis	24	2977	50	8299	0.0517857
ko00640	Propanoate metabolism	16	2977	31	8299	0.0523757
ko00062	Fatty acid elongation	16	2977	31	8299	0.0523757
ko03020	RNA polymerase	15	2977	29	8299	0.0582402
ko04142	Lysosome	52	2977	121	8299	0.0623386
ko00532	Glycosaminoglycan biosynthesis - chondroitin sulfate / dermatan sulfate	11	2977	20	8299	0.0627435
ko04966	Collecting duct acid secretion	14	2977	27	8299	0.0648347
ko00561	Glycerolipid metabolism	28	2977	61	8299	0.0677326
ko04978	Mineral absorption	21	2977	44	8299	0.0703858
ko03320	PPAR signaling pathway	35	2977	79	8299	0.0746013
ko04213	Longevity regulating pathway - multiple species	28	2977	62	8299	0.0824939
ko05032	Morphine addiction	41	2977	95	8299	0.0847032
ko04970	Salivary secretion	33	2977	75	8299	0.0891837
ko04964	Proximal tubule bicarbonate reclamation	11	2977	21	8299	0.0902012
ko04910	Insulin signaling pathway	54	2977	129	8299	0.0915794
ko04723	Retrograde endocannabinoid signaling	64	2977	155	8299	0.0917449
ko04540	Gap junction	38	2977	88	8299	0.0935554
ko03018	RNA degradation	36	2977	83	8299	0.0949857
ko04972	Pancreatic secretion	43	2977	101	8299	0.0963033
ko00100	Steroid biosynthesis	10	2977	19	8299	0.101052
ko05410	Hypertrophic cardiomyopathy (HCM)	37	2977	86	8299	0.101774
ko04136	Autophagy - other	15	2977	31	8299	0.103804
ko05143	African trypanosomiasis	18	2977	39	8299	0.120965
ko04979	Cholesterol metabolism	22	2977	49	8299	0.121428
ko05414	Dilated cardiomyopathy (DCM)	38	2977	90	8299	0.125129
ko00604	Glycosphingolipid biosynthesis - ganglio series	8	2977	15	8299	0.127748
ko00053	Ascorbate and aldarate metabolism	8	2977	15	8299	0.127748
ko00730	Thiamine metabolism	8	2977	15	8299	0.127748
ko03015	mRNA surveillance pathway	39	2977	93	8299	0.132348
ko01040	Biosynthesis of unsaturated fatty acids	15	2977	32	8299	0.132926
ko04330	Notch signaling pathway	21	2977	47	8299	0.133977
ko04973	Carbohydrate digestion and absorption	17	2977	37	8299	0.134339
ko00471	D-Glutamine and D-glutamate metabolism	3	2977	4	8299	0.134908
ko04640	Hematopoietic cell lineage	38	2977	91	8299	0.143149
ko04145	Phagosome	68	2977	170	8299	0.146289
ko03420	Nucleotide excision repair	20	2977	45	8299	0.147873
ko00260	Glycine, serine and threonine metabolism	18	2977	40	8299	0.149021
ko04714	Thermogenesis	93	2977	237	8299	0.151955
ko05146	Amoebiasis	40	2977	97	8299	0.158199
ko05010	Alzheimer disease	71	2977	179	8299	0.160823
ko04922	Glucagon signaling pathway	38	2977	92	8299	0.162643
ko00592	alpha-Linolenic acid metabolism	11	2977	23	8299	0.163409
ko00340	Histidine metabolism	11	2977	23	8299	0.163409
ko00601	Glycosphingolipid biosynthesis - lacto and neolacto series	13	2977	28	8299	0.165848
ko00140	Steroid hormone biosynthesis	27	2977	64	8299	0.176589
ko04976	Bile secretion	30	2977	72	8299	0.181862
ko04924	Renin secretion	30	2977	72	8299	0.181862
ko05132	Salmonella infection	33	2977	80	8299	0.18596
ko03022	Basal transcription factors	19	2977	44	8299	0.194947
ko04975	Fat digestion and absorption	17	2977	39	8299	0.199257
ko00061	Fatty acid biosynthesis	7	2977	14	8299	0.2028
ko00220	Arginine biosynthesis	9	2977	19	8299	0.207923
ko00350	Tyrosine metabolism	16	2977	37	8299	0.220253
ko01524	Platinum drug resistance	32	2977	79	8299	0.226718
ko04950	Maturity onset diabetes of the young	12	2977	27	8299	0.230462
ko04927	Cortisol synthesis and secretion	27	2977	66	8299	0.231749
ko00130	Ubiquinone and other terpenoid-quinone biosynthesis	6	2977	12	8299	0.232149
ko04930	Type II diabetes mellitus	20	2977	48	8299	0.243375
ko04915	Estrogen signaling pathway	52	2977	133	8299	0.243527
ko00250	Alanine, aspartate and glutamate metabolism	15	2977	35	8299	0.243558
ko05203	Viral carcinogenesis	83	2977	217	8299	0.250943
ko03013	RNA transport	63	2977	163	8299	0.251899
ko00534	Glycosaminoglycan biosynthesis - heparan sulfate / heparin	11	2977	25	8299	0.257731
ko00310	Lysine degradation	24	2977	59	8299	0.260004
ko05340	Primary immunodeficiency	16	2977	38	8299	0.260342
ko00920	Sulfur metabolism	5	2977	10	8299	0.267829
ko00750	Vitamin B6 metabolism	5	2977	10	8299	0.267829
ko00603	Glycosphingolipid biosynthesis - globo and isoglobo series	7	2977	15	8299	0.268469
ko04918	Thyroid hormone synthesis	29	2977	73	8299	0.282852
ko00515	Mannose type O-glycan biosynthesis	10	2977	23	8299	0.288703
ko00785	Lipoic acid metabolism	2	2977	3	8299	0.293694
ko03440	Homologous recombination	16	2977	39	8299	0.302836
ko00360	Phenylalanine metabolism	9	2977	21	8299	0.323997
ko00040	Pentose and glucuronate interconversions	9	2977	21	8299	0.323997
ko00860	Porphyrin and chlorophyll metabolism	12	2977	29	8299	0.330127
ko04932	Non-alcoholic fatty liver disease (NAFLD)	59	2977	156	8299	0.332103
ko00830	Retinol metabolism	25	2977	64	8299	0.339723
ko00270	Cysteine and methionine metabolism	19	2977	48	8299	0.345225
ko00380	Tryptophan metabolism	19	2977	48	8299	0.345225
ko04911	Insulin secretion	33	2977	86	8299	0.351358
ko05134	Legionellosis	21	2977	54	8299	0.369593
ko00620	Pyruvate metabolism	15	2977	38	8299	0.378859
ko00900	Terpenoid backbone biosynthesis	9	2977	22	8299	0.386146
ko04672	Intestinal immune network for IgA production	17	2977	44	8299	0.40539
ko00740	Riboflavin metabolism	4	2977	9	8299	0.413018
ko00072	Synthesis and degradation of ketone bodies	4	2977	9	8299	0.413018
ko00520	Amino sugar and nucleotide sugar metabolism	18	2977	47	8299	0.417341
ko02010	ABC transporters	18	2977	47	8299	0.417341
ko04610	Complement and coagulation cascades	30	2977	80	8299	0.421411
ko00330	Arginine and proline metabolism	19	2977	50	8299	0.428561
ko05321	Inflammatory bowel disease (IBD)	23	2977	61	8299	0.429524
ko05416	Viral myocarditis	28	2977	75	8299	0.4384
ko00010	Glycolysis / Gluconeogenesis	24	2977	64	8299	0.438965
ko03060	Protein export	9	2977	23	8299	0.448788
ko00982	Drug metabolism - cytochrome P450	21	2977	56	8299	0.44913
ko00290	Valine, leucine and isoleucine biosynthesis	2	2977	4	8299	0.452479
ko00790	Folate biosynthesis	10	2977	26	8299	0.464087
ko04913	Ovarian steroidogenesis	19	2977	51	8299	0.470609
ko04961	Endocrine and other factor-regulated calcium reabsorption	20	2977	54	8299	0.480039
ko04260	Cardiac muscle contraction	29	2977	79	8299	0.480495
ko00670	One carbon pool by folate	7	2977	18	8299	0.482159
ko00400	Phenylalanine, tyrosine and tryptophan biosynthesis	3	2977	7	8299	0.48771
ko00630	Glyoxylate and dicarboxylate metabolism	11	2977	30	8299	0.532468
ko00970	Aminoacyl-tRNA biosynthesis	17	2977	47	8299	0.53797
ko00450	Selenocompound metabolism	7	2977	19	8299	0.550871
ko00514	Other types of O-glycan biosynthesis	8	2977	22	8299	0.56078
ko05020	Prion diseases	12	2977	34	8299	0.592089
ko00590	Arachidonic acid metabolism	27	2977	77	8299	0.60143
ko03040	Spliceosome	47	2977	134	8299	0.609091
ko04940	Type I diabetes mellitus	21	2977	61	8299	0.640171
ko04974	Protein digestion and absorption	32	2977	93	8299	0.653879
ko04623	Cytosolic DNA-sensing pathway	18	2977	53	8299	0.663795
ko00910	Nitrogen metabolism	6	2977	18	8299	0.673678
ko00430	Taurine and hypotaurine metabolism	3	2977	9	8299	0.682826
ko04122	Sulfur relay system	3	2977	9	8299	0.682826
ko03030	DNA replication	12	2977	36	8299	0.683975
ko03460	Fanconi anemia pathway	16	2977	48	8299	0.694099
ko04612	Antigen processing and presentation	27	2977	81	8299	0.721617
ko00563	Glycosylphosphatidylinositol (GPI)-anchor biosynthesis	9	2977	28	8299	0.72448
ko05332	Graft-versus-host disease	17	2977	52	8299	0.730904
ko00120	Primary bile acid biosynthesis	5	2977	16	8299	0.735416
ko00780	Biotin metabolism	1	2977	3	8299	0.736331
ko05016	Huntington disease	65	2977	193	8299	0.762761
ko00760	Nicotinate and nicotinamide metabolism	10	2977	32	8299	0.764721
ko00030	Pentose phosphate pathway	9	2977	29	8299	0.76682
ko00500	Starch and sucrose metabolism	8	2977	26	8299	0.769791
ko04217	Necroptosis	53	2977	160	8299	0.791619
ko05204	Chemical carcinogenesis	24	2977	75	8299	0.793691
ko03410	Base excision repair	11	2977	36	8299	0.798186
ko00533	Glycosaminoglycan biosynthesis - keratan sulfate	4	2977	14	8299	0.799273
ko00524	Neomycin, kanamycin and gentamicin biosynthesis	1	2977	4	8299	0.830948
ko00230	Purine metabolism	43	2977	134	8299	0.844085
ko04744	Phototransduction	7	2977	25	8299	0.849053
ko00190	Oxidative phosphorylation	44	2977	138	8299	0.859014
ko05330	Allograft rejection	16	2977	54	8299	0.865501
ko05206	MicroRNAs in cancer	81	2977	248	8299	0.872733
ko00480	Glutathione metabolism	19	2977	64	8299	0.879335
ko03430	Mismatch repair	6	2977	23	8299	0.886753
ko03450	Non-homologous end-joining	3	2977	13	8299	0.898813
ko03008	Ribosome biogenesis in eukaryotes	25	2977	84	8299	0.902532
ko04977	Vitamin digestion and absorption	6	2977	24	8299	0.91086
ko01523	Antifolate resistance	8	2977	31	8299	0.915916
ko00980	Metabolism of xenobiotics by cytochrome P450	16	2977	57	8299	0.916972
ko00240	Pyrimidine metabolism	16	2977	57	8299	0.916972
ko05310	Asthma	7	2977	28	8299	0.922643
ko05034	Alcoholism	54	2977	174	8299	0.924054
ko00051	Fructose and mannose metabolism	9	2977	35	8299	0.927211
ko05320	Autoimmune thyroid disease	17	2977	61	8299	0.927684
ko00232	Caffeine metabolism	1	2977	6	8299	0.930521
ko00511	Other glycan degradation	4	2977	19	8299	0.949547
ko03050	Proteasome	12	2977	47	8299	0.952156
ko00052	Galactose metabolism	6	2977	27	8299	0.958423
ko00983	Drug metabolism - other enzymes	20	2977	75	8299	0.965771
ko05012	Parkinson disease	43	2977	149	8299	0.972005
ko00531	Glycosaminoglycan degradation	3	2977	18	8299	0.98027
ko04742	Taste transduction	23	2977	89	8299	0.983791
ko04614	Renin-angiotensin system	7	2977	36	8299	0.990215
ko05150	Staphylococcus aureus infection	15	2977	66	8299	0.992676
ko05322	Systemic lupus erythematosus	23	2977	121	8299	0.999986
ko03010	Ribosome	31	2977	167	8299	1
ko04740	Olfactory transduction	26	2977	1254	8299	1

## Sheet: oxidation-reduction_miRNA_Gene 
gene	miRNA	GO function	GO name
Sqor	rno-miR-471-3p_R+2	biological_process	oxidation-reduction process
Nos1	rno-miR-471-3p_R+2	biological_process	oxidation-reduction process
Tecrl	rno-miR-471-3p_R+2	biological_process	oxidation-reduction process
Glyr1	rno-miR-471-3p_R+2	biological_process	oxidation-reduction process
Fmo3	rno-miR-471-3p_R+2	biological_process	oxidation-reduction process
Cybb	rno-miR-471-3p_R+2	biological_process	oxidation-reduction process
AABR07057436.1	rno-miR-471-3p_R+2	biological_process	oxidation-reduction process
Dhcr24	rno-miR-471-3p_R+2	biological_process	oxidation-reduction process
Acox1	rno-miR-471-3p_R+2	biological_process	oxidation-reduction process
Txnrd1	rno-miR-471-3p_R+2	biological_process	oxidation-reduction process
Txnrd1	rno-miR-471-3p_R+2	biological_process	oxidation-reduction process
Fads2l1	rno-miR-471-3p_R+2	biological_process	oxidation-reduction process
Cyp7a1	rno-miR-471-3p_R+2	biological_process	oxidation-reduction process
Ndor1	rno-miR-471-3p_R+2	biological_process	oxidation-reduction process
Cyb5b	rno-miR-471-3p_R+2	biological_process	oxidation-reduction process
Cyp24a1	rno-miR-471-3p_R+2	biological_process	oxidation-reduction process
Far1	rno-miR-471-3p_R+2	biological_process	oxidation-reduction process
Far1	rno-miR-471-3p_R+2	biological_process	oxidation-reduction process
Rsbn1l	rno-miR-471-3p_R+2	biological_process	oxidation-reduction process
Scd	rno-miR-471-3p_R+2	biological_process	oxidation-reduction process
Lox	rno-miR-471-3p_R+2	biological_process	oxidation-reduction process
Hsd11b2	rno-miR-471-3p_R+2	biological_process	oxidation-reduction process
Hsd11b2	rno-miR-471-3p_R+2	biological_process	oxidation-reduction process
Ogdhl	rno-miR-471-3p_R+2	biological_process	oxidation-reduction process
Jmjd4	rno-miR-471-3p_R+2	biological_process	oxidation-reduction process
Dhrs7l1	rno-miR-471-3p_R+2	biological_process	oxidation-reduction process
Kdm2b	rno-miR-471-3p_R+2	biological_process	oxidation-reduction process
Cyp2j4	rno-miR-471-3p_R+2	biological_process	oxidation-reduction process
Selenbp1	rno-miR-471-3p_R+2	biological_process	oxidation-reduction process
Cbr1	rno-miR-471-3p_R+2	biological_process	oxidation-reduction process
LOC103689947	rno-miR-471-3p_R+2	biological_process	oxidation-reduction process
Tas1r2	rno-miR-471-3p_R+2	biological_process	oxidation-reduction process
Tas1r2	rno-miR-471-3p_R+2	biological_process	oxidation-reduction process
Rtn4ip1	bta-miR-2478_L-1_1ss11TC	biological_process	oxidation-reduction process
Cpox	bta-miR-2478_L-1_1ss11TC	biological_process	oxidation-reduction process
Far2	bta-miR-2478_L-1_1ss11TC	biological_process	oxidation-reduction process
Glyr1	bta-miR-2478_L-1_1ss11TC	biological_process	oxidation-reduction process
Glrx5	bta-miR-2478_L-1_1ss11TC	biological_process	oxidation-reduction process
AABR07057436.1	bta-miR-2478_L-1_1ss11TC	biological_process	oxidation-reduction process
Tp53i3	bta-miR-2478_L-1_1ss11TC	biological_process	oxidation-reduction process
Steap2	bta-miR-2478_L-1_1ss11TC	biological_process	oxidation-reduction process
Dhcr24	bta-miR-2478_L-1_1ss11TC	biological_process	oxidation-reduction process
Dnajc10	bta-miR-2478_L-1_1ss11TC	biological_process	oxidation-reduction process
Pipox	bta-miR-2478_L-1_1ss11TC	biological_process	oxidation-reduction process
Txnrd1	bta-miR-2478_L-1_1ss11TC	biological_process	oxidation-reduction process
Txnrd1	bta-miR-2478_L-1_1ss11TC	biological_process	oxidation-reduction process
Hsd17b12	bta-miR-2478_L-1_1ss11TC	biological_process	oxidation-reduction process
Hsd17b12	bta-miR-2478_L-1_1ss11TC	biological_process	oxidation-reduction process
Cyp39a1	bta-miR-2478_L-1_1ss11TC	biological_process	oxidation-reduction process
Chdh	bta-miR-2478_L-1_1ss11TC	biological_process	oxidation-reduction process
Msrb2	bta-miR-2478_L-1_1ss11TC	biological_process	oxidation-reduction process
Smox	bta-miR-2478_L-1_1ss11TC	biological_process	oxidation-reduction process
Dhtkd1	bta-miR-2478_L-1_1ss11TC	biological_process	oxidation-reduction process
Dmgdh	bta-miR-2478_L-1_1ss11TC	biological_process	oxidation-reduction process
Dmgdh	bta-miR-2478_L-1_1ss11TC	biological_process	oxidation-reduction process
Fmo9	bta-miR-2478_L-1_1ss11TC	biological_process	oxidation-reduction process
Fmo9	bta-miR-2478_L-1_1ss11TC	biological_process	oxidation-reduction process
Fmo9	bta-miR-2478_L-1_1ss11TC	biological_process	oxidation-reduction process
RGD1310212	bta-miR-2478_L-1_1ss11TC	biological_process	oxidation-reduction process
Alkbh5	bta-miR-2478_L-1_1ss11TC	biological_process	oxidation-reduction process
Sccpdh	bta-miR-2478_L-1_1ss11TC	biological_process	oxidation-reduction process
Scd2	bta-miR-2478_L-1_1ss11TC	biological_process	oxidation-reduction process
LOC103689999	bta-miR-2478_L-1_1ss11TC	biological_process	oxidation-reduction process
Kdm4b	bta-miR-2478_L-1_1ss11TC	biological_process	oxidation-reduction process
Cyb561d1	bta-miR-2478_L-1_1ss11TC	biological_process	oxidation-reduction process
Rnls	pal-miR-9993a-3p_L+1_1ss12GA	biological_process	oxidation-reduction process
Fads2l1	PC-3p-66859_94	biological_process	oxidation-reduction process
Lox	PC-3p-66859_94	biological_process	oxidation-reduction process
Aldh16a1	PC-3p-66859_94	biological_process	oxidation-reduction process
Hsd17b7	rno-miR-742-5p_R+1	biological_process	oxidation-reduction process
Ttc19	rno-miR-742-5p_R+1	biological_process	oxidation-reduction process
Tph2	rno-miR-742-5p_R+1	biological_process	oxidation-reduction process
Glrx5	rno-miR-742-5p_R+1	biological_process	oxidation-reduction process
Tp53i3	rno-miR-742-5p_R+1	biological_process	oxidation-reduction process
Asph	rno-miR-742-5p_R+1	biological_process	oxidation-reduction process
Fads2l1	rno-miR-742-5p_R+1	biological_process	oxidation-reduction process
Kdm5a	rno-miR-742-5p_R+1	biological_process	oxidation-reduction process
Kdm5a	rno-miR-742-5p_R+1	biological_process	oxidation-reduction process
Dhodh	rno-miR-742-5p_R+1	biological_process	oxidation-reduction process
Ctbp2	rno-miR-742-5p_R+1	biological_process	oxidation-reduction process
Rsbn1	rno-miR-742-5p_R+1	biological_process	oxidation-reduction process
Dhtkd1	rno-miR-742-5p_R+1	biological_process	oxidation-reduction process
Gpd1l	rno-miR-742-5p_R+1	biological_process	oxidation-reduction process
Alkbh5	rno-miR-742-5p_R+1	biological_process	oxidation-reduction process
Enox2	rno-miR-742-5p_R+1	biological_process	oxidation-reduction process
Enox2	rno-miR-742-5p_R+1	biological_process	oxidation-reduction process
Ogfod3	rno-miR-742-5p_R+1	biological_process	oxidation-reduction process
Ptgr2	rno-miR-742-5p_R+1	biological_process	oxidation-reduction process
Cbr1	rno-miR-742-5p_R+1	biological_process	oxidation-reduction process
AC123346.1	rno-miR-742-5p_R+1	biological_process	oxidation-reduction process
Aifm2	rno-miR-742-5p_R+1	biological_process	oxidation-reduction process
Cyp3a18	rno-miR-450a-3p_L-1R+2	biological_process	oxidation-reduction process
Cyp3a62	rno-miR-450a-3p_L-1R+2	biological_process	oxidation-reduction process
Ncf1	rno-miR-450a-3p_L-1R+2	biological_process	oxidation-reduction process
Far2	rno-miR-450a-3p_L-1R+2	biological_process	oxidation-reduction process
Cybb	rno-miR-450a-3p_L-1R+2	biological_process	oxidation-reduction process
Aldh9a1	rno-miR-450a-3p_L-1R+2	biological_process	oxidation-reduction process
Sdr9c7	rno-miR-450a-3p_L-1R+2	biological_process	oxidation-reduction process
Tp53i3	rno-miR-450a-3p_L-1R+2	biological_process	oxidation-reduction process
Dnajc10	rno-miR-450a-3p_L-1R+2	biological_process	oxidation-reduction process
Ptgs1	rno-miR-450a-3p_L-1R+2	biological_process	oxidation-reduction process
LOC100359539	rno-miR-450a-3p_L-1R+2	biological_process	oxidation-reduction process
Idh3a	rno-miR-450a-3p_L-1R+2	biological_process	oxidation-reduction process
Mthfd2	rno-miR-450a-3p_L-1R+2	biological_process	oxidation-reduction process
Cyb5b	rno-miR-450a-3p_L-1R+2	biological_process	oxidation-reduction process
Glrx	rno-miR-450a-3p_L-1R+2	biological_process	oxidation-reduction process
LOC681458	rno-miR-450a-3p_L-1R+2	biological_process	oxidation-reduction process
Txndc17	rno-miR-450a-3p_L-1R+2	biological_process	oxidation-reduction process
Cyp4f18	rno-miR-450a-3p_L-1R+2	biological_process	oxidation-reduction process
Cyp4f18	rno-miR-450a-3p_L-1R+2	biological_process	oxidation-reduction process
Cyp26a1	rno-miR-450a-3p_L-1R+2	biological_process	oxidation-reduction process
Msrb2	rno-miR-450a-3p_L-1R+2	biological_process	oxidation-reduction process
Sord	rno-miR-450a-3p_L-1R+2	biological_process	oxidation-reduction process
Duox2	rno-miR-450a-3p_L-1R+2	biological_process	oxidation-reduction process
Fa2h	rno-miR-450a-3p_L-1R+2	biological_process	oxidation-reduction process
Oxnad1	rno-miR-450a-3p_L-1R+2	biological_process	oxidation-reduction process
Oxnad1	rno-miR-450a-3p_L-1R+2	biological_process	oxidation-reduction process
Th	rno-miR-450a-3p_L-1R+2	biological_process	oxidation-reduction process
Alkbh5	rno-miR-450a-3p_L-1R+2	biological_process	oxidation-reduction process
Cyp2j4	rno-miR-450a-3p_L-1R+2	biological_process	oxidation-reduction process
Gpd2	rno-miR-450a-3p_L-1R+2	biological_process	oxidation-reduction process
Msrb3	rno-miR-450a-3p_L-1R+2	biological_process	oxidation-reduction process
Nsdhl	rno-miR-450a-3p_L-1R+2	biological_process	oxidation-reduction process
Tmx1	rno-miR-450a-3p_L-1R+2	biological_process	oxidation-reduction process
Kdm5d	rno-miR-450a-3p_L-1R+2	biological_process	oxidation-reduction process
Kdm5d	rno-miR-450a-3p_L-1R+2	biological_process	oxidation-reduction process
Cyb5r1	rno-miR-3580-3p	biological_process	oxidation-reduction process
Dnajc10	rno-miR-3580-3p	biological_process	oxidation-reduction process
Fads2l1	rno-miR-3580-3p	biological_process	oxidation-reduction process
LOC681458	rno-miR-3580-3p	biological_process	oxidation-reduction process
Nox4	rno-miR-3580-3p	biological_process	oxidation-reduction process
Akr1e2	rno-miR-3580-3p	biological_process	oxidation-reduction process
Duox2	rno-miR-3580-3p	biological_process	oxidation-reduction process
Gpd1	rno-miR-3580-3p	biological_process	oxidation-reduction process
Kdm5d	rno-miR-3580-3p	biological_process	oxidation-reduction process
Mdh2	mdo-miR-26-5p_R+1_1ss10TC	biological_process	oxidation-reduction process
Ptgs2	mdo-miR-26-5p_R+1_1ss10TC	biological_process	oxidation-reduction process
Ero1b	mdo-miR-26-5p_R+1_1ss10TC	biological_process	oxidation-reduction process
Hao1	mdo-miR-26-5p_R+1_1ss10TC	biological_process	oxidation-reduction process
Asph	mdo-miR-26-5p_R+1_1ss10TC	biological_process	oxidation-reduction process
Asph	mdo-miR-26-5p_R+1_1ss10TC	biological_process	oxidation-reduction process
Dus4l	mdo-miR-26-5p_R+1_1ss10TC	biological_process	oxidation-reduction process
Miox	mdo-miR-26-5p_R+1_1ss10TC	biological_process	oxidation-reduction process
Fads2l1	mdo-miR-26-5p_R+1_1ss10TC	biological_process	oxidation-reduction process
Idh3a	mdo-miR-26-5p_R+1_1ss10TC	biological_process	oxidation-reduction process
Hpgd	mdo-miR-26-5p_R+1_1ss10TC	biological_process	oxidation-reduction process
Cyp2u1	mdo-miR-26-5p_R+1_1ss10TC	biological_process	oxidation-reduction process
Acadl	mdo-miR-26-5p_R+1_1ss10TC	biological_process	oxidation-reduction process
Lox	mdo-miR-26-5p_R+1_1ss10TC	biological_process	oxidation-reduction process
Mical2	mdo-miR-26-5p_R+1_1ss10TC	biological_process	oxidation-reduction process
Fa2h	mdo-miR-26-5p_R+1_1ss10TC	biological_process	oxidation-reduction process
Cyp8b1	mdo-miR-26-5p_R+1_1ss10TC	biological_process	oxidation-reduction process
Mthfd2l	mdo-miR-26-5p_R+1_1ss10TC	biological_process	oxidation-reduction process
Mthfd2l	mdo-miR-26-5p_R+1_1ss10TC	biological_process	oxidation-reduction process
Alkbh3	mdo-miR-26-5p_R+1_1ss10TC	biological_process	oxidation-reduction process
Plod2	mdo-miR-26-5p_R+1_1ss10TC	biological_process	oxidation-reduction process
Plod2	mdo-miR-26-5p_R+1_1ss10TC	biological_process	oxidation-reduction process
Plod2	mdo-miR-26-5p_R+1_1ss10TC	biological_process	oxidation-reduction process
Rdh14	mdo-miR-26-5p_R+1_1ss10TC	biological_process	oxidation-reduction process
LOC103690168	mdo-miR-26-5p_R+1_1ss10TC	biological_process	oxidation-reduction process
Tmx1	mdo-miR-26-5p_R+1_1ss10TC	biological_process	oxidation-reduction process
Kdm5d	mdo-miR-26-5p_R+1_1ss10TC	biological_process	oxidation-reduction process
Tecrl	rno-miR-92b-3p	biological_process	oxidation-reduction process
Glyr1	rno-miR-92b-3p	biological_process	oxidation-reduction process
Aldh9a1	rno-miR-92b-3p	biological_process	oxidation-reduction process
L2hgdh	rno-miR-92b-3p	biological_process	oxidation-reduction process
Ndufa5	rno-miR-92b-3p	biological_process	oxidation-reduction process
Asph	rno-miR-92b-3p	biological_process	oxidation-reduction process
Asph	rno-miR-92b-3p	biological_process	oxidation-reduction process
Sesn3	rno-miR-92b-3p	biological_process	oxidation-reduction process
Sc5d	rno-miR-92b-3p	biological_process	oxidation-reduction process
Cyp7a1	rno-miR-92b-3p	biological_process	oxidation-reduction process
Far1	rno-miR-92b-3p	biological_process	oxidation-reduction process
LOC681458	rno-miR-92b-3p	biological_process	oxidation-reduction process
Nox4	rno-miR-92b-3p	biological_process	oxidation-reduction process
Idh1	rno-miR-92b-3p	biological_process	oxidation-reduction process
P3h3	rno-miR-92b-3p	biological_process	oxidation-reduction process
Hao2	rno-miR-92b-3p	biological_process	oxidation-reduction process
Hao2	rno-miR-92b-3p	biological_process	oxidation-reduction process
Hao2	rno-miR-92b-3p	biological_process	oxidation-reduction process
Cyp8b1	rno-miR-92b-3p	biological_process	oxidation-reduction process
Rsbn1	rno-miR-92b-3p	biological_process	oxidation-reduction process
Dus2	rno-miR-92b-3p	biological_process	oxidation-reduction process
Dhtkd1	rno-miR-92b-3p	biological_process	oxidation-reduction process
Cyp2d4	rno-miR-92b-3p	biological_process	oxidation-reduction process
Noxred1	rno-miR-92b-3p	biological_process	oxidation-reduction process
Aldh1a3	rno-miR-92b-3p	biological_process	oxidation-reduction process
Cpox	bta-miR-7857-3p_R-1	biological_process	oxidation-reduction process
Hsd17b6	bta-miR-7857-3p_R-1	biological_process	oxidation-reduction process
Maoa	bta-miR-7857-3p_R-1	biological_process	oxidation-reduction process
Dld	bta-miR-7857-3p_R-1	biological_process	oxidation-reduction process
Ero1a	bta-miR-7857-3p_R-1	biological_process	oxidation-reduction process
Cp	bta-miR-7857-3p_R-1	biological_process	oxidation-reduction process
Alkbh1	bta-miR-7857-3p_R-1	biological_process	oxidation-reduction process
Vcam1	bta-miR-7857-3p_R-1	biological_process	oxidation-reduction process
Vcam1	bta-miR-7857-3p_R-1	biological_process	oxidation-reduction process
Cyb5a	bta-miR-7857-3p_R-1	biological_process	oxidation-reduction process
Dpyd	bta-miR-7857-3p_R-1	biological_process	oxidation-reduction process
Acadvl	bta-miR-7857-3p_R-1	biological_process	oxidation-reduction process
Dmgdh	bta-miR-7857-3p_R-1	biological_process	oxidation-reduction process
Dmgdh	bta-miR-7857-3p_R-1	biological_process	oxidation-reduction process
LOC108348144	bta-miR-7857-3p_R-1	biological_process	oxidation-reduction process
Kcnab1	bta-miR-7857-3p_R-1	biological_process	oxidation-reduction process
Far2	pal-miR-9226-5p_L-4_1ss7CT	biological_process	oxidation-reduction process
Srd5a3	pal-miR-9226-5p_L-4_1ss7CT	biological_process	oxidation-reduction process
Pycr2	pal-miR-9226-5p_L-4_1ss7CT	biological_process	oxidation-reduction process
Acox2	pal-miR-9226-5p_L-4_1ss7CT	biological_process	oxidation-reduction process
Asph	pal-miR-9226-5p_L-4_1ss7CT	biological_process	oxidation-reduction process
Sc5d	pal-miR-9226-5p_L-4_1ss7CT	biological_process	oxidation-reduction process
Miox	pal-miR-9226-5p_L-4_1ss7CT	biological_process	oxidation-reduction process
Acox1	pal-miR-9226-5p_L-4_1ss7CT	biological_process	oxidation-reduction process
Pipox	pal-miR-9226-5p_L-4_1ss7CT	biological_process	oxidation-reduction process
Akr1b8	pal-miR-9226-5p_L-4_1ss7CT	biological_process	oxidation-reduction process
Akr1b8	pal-miR-9226-5p_L-4_1ss7CT	biological_process	oxidation-reduction process
Prxl2a	pal-miR-9226-5p_L-4_1ss7CT	biological_process	oxidation-reduction process
Dhfr	pal-miR-9226-5p_L-4_1ss7CT	biological_process	oxidation-reduction process
Uevld	pal-miR-9226-5p_L-4_1ss7CT	biological_process	oxidation-reduction process
Nox4	pal-miR-9226-5p_L-4_1ss7CT	biological_process	oxidation-reduction process
AABR07026654.1	pal-miR-9226-5p_L-4_1ss7CT	biological_process	oxidation-reduction process
Cyp26b1	pal-miR-9226-5p_L-4_1ss7CT	biological_process	oxidation-reduction process
Ndufa10l1	pal-miR-9226-5p_L-4_1ss7CT	biological_process	oxidation-reduction process
Dpyd	pal-miR-9226-5p_L-4_1ss7CT	biological_process	oxidation-reduction process
Fmo5	pal-miR-9226-5p_L-4_1ss7CT	biological_process	oxidation-reduction process
Kdm2a	pal-miR-9226-5p_L-4_1ss7CT	biological_process	oxidation-reduction process
Acadsb	pal-miR-9226-5p_L-4_1ss7CT	biological_process	oxidation-reduction process
Cyp2c6v1	pal-miR-9226-5p_L-4_1ss7CT	biological_process	oxidation-reduction process
Fmo9	pal-miR-9226-5p_L-4_1ss7CT	biological_process	oxidation-reduction process
Pdha1	pal-miR-9226-5p_L-4_1ss7CT	biological_process	oxidation-reduction process
Rdh13	pal-miR-9226-5p_L-4_1ss7CT	biological_process	oxidation-reduction process
Tyrp1	pal-miR-9226-5p_L-4_1ss7CT	biological_process	oxidation-reduction process
Cyp3a23/3a1	pal-miR-9226-5p_L-4_1ss7CT	biological_process	oxidation-reduction process
Cyp3a23/3a1	pal-miR-9226-5p_L-4_1ss7CT	biological_process	oxidation-reduction process
Akr1c12	pal-miR-9226-5p_L-4_1ss7CT	biological_process	oxidation-reduction process
Rdh14	pal-miR-9226-5p_L-4_1ss7CT	biological_process	oxidation-reduction process
Cyp2j10	pal-miR-9226-5p_L-4_1ss7CT	biological_process	oxidation-reduction process
Msrb3	pal-miR-9226-5p_L-4_1ss7CT	biological_process	oxidation-reduction process
AC123346.1	pal-miR-9226-5p_L-4_1ss7CT	biological_process	oxidation-reduction process
LOC303448	pal-miR-9226-5p_L-4_1ss7CT	biological_process	oxidation-reduction process
Gpd1	pal-miR-9226-5p_L-4_1ss7CT	biological_process	oxidation-reduction process
Kdm5d	pal-miR-9226-5p_L-4_1ss7CT	biological_process	oxidation-reduction process
Kdm5d	pal-miR-9226-5p_L-4_1ss7CT	biological_process	oxidation-reduction process
Ndufa10l1	pal-miR-9226-5p_L-4_1ss7CT	biological_process	oxidation-reduction process
Ttc19	rno-miR-3594-3p_L+2R-3	biological_process	oxidation-reduction process
Tph2	rno-miR-3594-3p_L+2R-3	biological_process	oxidation-reduction process
Cyp51	rno-miR-3594-3p_L+2R-3	biological_process	oxidation-reduction process
Dus4l	rno-miR-3594-3p_L+2R-3	biological_process	oxidation-reduction process
Cyp7a1	rno-miR-3594-3p_L+2R-3	biological_process	oxidation-reduction process
Cyp4a1	rno-miR-3594-3p_L+2R-3	biological_process	oxidation-reduction process
Kdm5a	rno-miR-3594-3p_L+2R-3	biological_process	oxidation-reduction process
Far1	rno-miR-3594-3p_L+2R-3	biological_process	oxidation-reduction process
Txndc17	rno-miR-3594-3p_L+2R-3	biological_process	oxidation-reduction process
Lox	rno-miR-3594-3p_L+2R-3	biological_process	oxidation-reduction process
Zadh2	rno-miR-3594-3p_L+2R-3	biological_process	oxidation-reduction process
LOC306766	rno-miR-3594-3p_L+2R-3	biological_process	oxidation-reduction process
Prdx1	rno-miR-3594-3p_L+2R-3	biological_process	oxidation-reduction process
AABR07012795.1	rno-miR-3594-3p_L+2R-3	biological_process	oxidation-reduction process
Sod2	rno-miR-3594-3p_L+2R-3	biological_process	oxidation-reduction process
Hsd3b5	rno-miR-3594-3p_L+2R-3	biological_process	oxidation-reduction process
Hsd3b5	rno-miR-3594-3p_L+2R-3	biological_process	oxidation-reduction process
Hao2	rno-miR-3594-3p_L+2R-3	biological_process	oxidation-reduction process
Hao2	rno-miR-3594-3p_L+2R-3	biological_process	oxidation-reduction process
Hao2	rno-miR-3594-3p_L+2R-3	biological_process	oxidation-reduction process
Rsbn1	rno-miR-3594-3p_L+2R-3	biological_process	oxidation-reduction process
Cox6a2	rno-miR-3594-3p_L+2R-3	biological_process	oxidation-reduction process
LOC100912599	rno-miR-3594-3p_L+2R-3	biological_process	oxidation-reduction process
LOC100912599	rno-miR-3594-3p_L+2R-3	biological_process	oxidation-reduction process
LOC100912599	rno-miR-3594-3p_L+2R-3	biological_process	oxidation-reduction process
Aldh5a1	rno-miR-3594-3p_L+2R-3	biological_process	oxidation-reduction process
Cbr4	rno-miR-3594-3p_L+2R-3	biological_process	oxidation-reduction process
Uqcrb	rno-miR-3594-3p_L+2R-3	biological_process	oxidation-reduction process
Asphd1	rno-miR-3594-3p_L+2R-3	biological_process	oxidation-reduction process
Msrb3	rno-miR-3594-3p_L+2R-3	biological_process	oxidation-reduction process
Kdm4b	rno-miR-3594-3p_L+2R-3	biological_process	oxidation-reduction process
LOC679739	rno-miR-3594-3p_L+2R-3	biological_process	oxidation-reduction process
LOC679739	rno-miR-3594-3p_L+2R-3	biological_process	oxidation-reduction process
LOC679739	rno-miR-3594-3p_L+2R-3	biological_process	oxidation-reduction process
AC123346.1	rno-miR-3594-3p_L+2R-3	biological_process	oxidation-reduction process
Asphd2	rno-miR-3594-3p_L+2R-3	biological_process	oxidation-reduction process
Sdhd	rno-miR-450b-5p_R+1	biological_process	oxidation-reduction process
Cyp2c6v1	rno-miR-450b-5p_R+1	biological_process	oxidation-reduction process
Duox1	rno-miR-450b-5p_R+1	biological_process	oxidation-reduction process
Ptgs2	rno-miR-375-3p	biological_process	oxidation-reduction process
Aifm1	rno-miR-375-3p	biological_process	oxidation-reduction process
Aifm1	rno-miR-375-3p	biological_process	oxidation-reduction process
Dus4l	rno-miR-375-3p	biological_process	oxidation-reduction process
Dus4l	rno-miR-375-3p	biological_process	oxidation-reduction process
Lpo	rno-miR-375-3p	biological_process	oxidation-reduction process
Pyroxd1	rno-miR-375-3p	biological_process	oxidation-reduction process
Sdha	rno-miR-375-3p	biological_process	oxidation-reduction process
AABR07026654.1	rno-miR-375-3p	biological_process	oxidation-reduction process
Aldh3b1	rno-miR-375-3p	biological_process	oxidation-reduction process
Pdha1	rno-miR-375-3p	biological_process	oxidation-reduction process
Gpd1l	rno-miR-375-3p	biological_process	oxidation-reduction process
Far2	rno-miR-664-2-5p_R+1	biological_process	oxidation-reduction process
Ero1b	rno-miR-664-2-5p_R+1	biological_process	oxidation-reduction process
Phf8	rno-miR-664-2-5p_R+1	biological_process	oxidation-reduction process
Cybb	rno-miR-664-2-5p_R+1	biological_process	oxidation-reduction process
Dhcr24	rno-miR-664-2-5p_R+1	biological_process	oxidation-reduction process
Ptgs1	rno-miR-664-2-5p_R+1	biological_process	oxidation-reduction process
Asph	rno-miR-664-2-5p_R+1	biological_process	oxidation-reduction process
Asph	rno-miR-664-2-5p_R+1	biological_process	oxidation-reduction process
Sc5d	rno-miR-664-2-5p_R+1	biological_process	oxidation-reduction process
Ivd	rno-miR-664-2-5p_R+1	biological_process	oxidation-reduction process
Gpx7	rno-miR-664-2-5p_R+1	biological_process	oxidation-reduction process
Hadh	rno-miR-664-2-5p_R+1	biological_process	oxidation-reduction process
Cyb5b	rno-miR-664-2-5p_R+1	biological_process	oxidation-reduction process
Aldh1b1	rno-miR-664-2-5p_R+1	biological_process	oxidation-reduction process
Glrx	rno-miR-664-2-5p_R+1	biological_process	oxidation-reduction process
Alkbh1	rno-miR-664-2-5p_R+1	biological_process	oxidation-reduction process
Adh6	rno-miR-664-2-5p_R+1	biological_process	oxidation-reduction process
Scd	rno-miR-664-2-5p_R+1	biological_process	oxidation-reduction process
Hsdl1	rno-miR-664-2-5p_R+1	biological_process	oxidation-reduction process
Chdh	rno-miR-664-2-5p_R+1	biological_process	oxidation-reduction process
Hsd11b2	rno-miR-664-2-5p_R+1	biological_process	oxidation-reduction process
Hsd11b2	rno-miR-664-2-5p_R+1	biological_process	oxidation-reduction process
LOC306766	rno-miR-664-2-5p_R+1	biological_process	oxidation-reduction process
Akr1c14	rno-miR-664-2-5p_R+1	biological_process	oxidation-reduction process
Ifi30	rno-miR-664-2-5p_R+1	biological_process	oxidation-reduction process
Hsd3b5	rno-miR-664-2-5p_R+1	biological_process	oxidation-reduction process
Hsd3b5	rno-miR-664-2-5p_R+1	biological_process	oxidation-reduction process
Hsd3b2	rno-miR-664-2-5p_R+1	biological_process	oxidation-reduction process
Hao2	rno-miR-664-2-5p_R+1	biological_process	oxidation-reduction process
Mthfd1l	rno-miR-664-2-5p_R+1	biological_process	oxidation-reduction process
Kdm4a	rno-miR-664-2-5p_R+1	biological_process	oxidation-reduction process
Kdm4a	rno-miR-664-2-5p_R+1	biological_process	oxidation-reduction process
Vat1	rno-miR-664-2-5p_R+1	biological_process	oxidation-reduction process
Cyb561a3	rno-miR-664-2-5p_R+1	biological_process	oxidation-reduction process
Egln2	rno-miR-664-2-5p_R+1	biological_process	oxidation-reduction process
Cyb561d2	rno-miR-664-2-5p_R+1	biological_process	oxidation-reduction process
Jmjd4	rno-miR-664-2-5p_R+1	biological_process	oxidation-reduction process
Dhtkd1	rno-miR-664-2-5p_R+1	biological_process	oxidation-reduction process
Srd5a2	rno-miR-664-2-5p_R+1	biological_process	oxidation-reduction process
Dhrs11	rno-miR-664-2-5p_R+1	biological_process	oxidation-reduction process
Cyp4a2	rno-miR-664-2-5p_R+1	biological_process	oxidation-reduction process
Cyp4a2	rno-miR-664-2-5p_R+1	biological_process	oxidation-reduction process
Fasn	rno-miR-664-2-5p_R+1	biological_process	oxidation-reduction process
Adh5	rno-miR-664-2-5p_R+1	biological_process	oxidation-reduction process
LOC108348106	rno-miR-664-2-5p_R+1	biological_process	oxidation-reduction process
Pycr3	rno-miR-664-2-5p_R+1	biological_process	oxidation-reduction process
Rdh11	rno-miR-664-2-5p_R+1	biological_process	oxidation-reduction process
Oxr1	rno-miR-664-2-5p_R+1	biological_process	oxidation-reduction process
Oxr1	rno-miR-664-2-5p_R+1	biological_process	oxidation-reduction process
Oxr1	rno-miR-664-2-5p_R+1	biological_process	oxidation-reduction process
Kcnab1	rno-miR-664-2-5p_R+1	biological_process	oxidation-reduction process
Kdm5d	rno-miR-664-2-5p_R+1	biological_process	oxidation-reduction process
Tmem189	rno-miR-664-2-5p_R+1	biological_process	oxidation-reduction process
Tmem189	rno-miR-664-2-5p_R+1	biological_process	oxidation-reduction process
Tas1r2	rno-miR-664-2-5p_R+1	biological_process	oxidation-reduction process
Tas1r2	rno-miR-664-2-5p_R+1	biological_process	oxidation-reduction process
Rtn4ip1	rno-miR-486_L-1	biological_process	oxidation-reduction process
Sesn1	rno-miR-486_L-1	biological_process	oxidation-reduction process
Sesn1	rno-miR-486_L-1	biological_process	oxidation-reduction process
Nos1	rno-miR-486_L-1	biological_process	oxidation-reduction process
Ehhadh	rno-miR-486_L-1	biological_process	oxidation-reduction process
Fmo3	rno-miR-486_L-1	biological_process	oxidation-reduction process
Hmox2	rno-miR-486_L-1	biological_process	oxidation-reduction process
Hmox2	rno-miR-486_L-1	biological_process	oxidation-reduction process
Pah	rno-miR-486_L-1	biological_process	oxidation-reduction process
Idh3b	rno-miR-486_L-1	biological_process	oxidation-reduction process
Sdhb	rno-miR-486_L-1	biological_process	oxidation-reduction process
Sesn3	rno-miR-486_L-1	biological_process	oxidation-reduction process
LOC100359539	rno-miR-486_L-1	biological_process	oxidation-reduction process
Cyp4a1	rno-miR-486_L-1	biological_process	oxidation-reduction process
Cyb5r4	rno-miR-486_L-1	biological_process	oxidation-reduction process
Trmt9b	rno-miR-486_L-1	biological_process	oxidation-reduction process
Heph	rno-miR-486_L-1	biological_process	oxidation-reduction process
Heph	rno-miR-486_L-1	biological_process	oxidation-reduction process
Scd	rno-miR-486_L-1	biological_process	oxidation-reduction process
Aldh8a1	rno-miR-486_L-1	biological_process	oxidation-reduction process
Srd5a1	rno-miR-486_L-1	biological_process	oxidation-reduction process
Rsbn1	rno-miR-486_L-1	biological_process	oxidation-reduction process
Egln2	rno-miR-486_L-1	biological_process	oxidation-reduction process
Aldh5a1	rno-miR-486_L-1	biological_process	oxidation-reduction process
Msmo1	rno-miR-486_L-1	biological_process	oxidation-reduction process
Ptgr2	rno-miR-486_L-1	biological_process	oxidation-reduction process
Rrm1	rno-miR-486_L-1	biological_process	oxidation-reduction process
Aldh1a3	rno-miR-486_L-1	biological_process	oxidation-reduction process
Dio1	rno-miR-486_L-1	biological_process	oxidation-reduction process
Hsd17b11	rno-miR-184	biological_process	oxidation-reduction process
Idh3a	rno-miR-184	biological_process	oxidation-reduction process
Cyp4f18	rno-miR-184	biological_process	oxidation-reduction process
Cyp4f18	rno-miR-184	biological_process	oxidation-reduction process
Gfod2	rno-miR-184	biological_process	oxidation-reduction process
Gpd2	rno-miR-184	biological_process	oxidation-reduction process
Kif1b	rno-miR-184	biological_process	oxidation-reduction process
Glyr1	rno-miR-142-5p_L+2R-3	biological_process	oxidation-reduction process
Cybb	rno-miR-142-5p_L+2R-3	biological_process	oxidation-reduction process
Dld	rno-miR-142-5p_L+2R-3	biological_process	oxidation-reduction process
Asph	rno-miR-142-5p_L+2R-3	biological_process	oxidation-reduction process
Dus4l	rno-miR-142-5p_L+2R-3	biological_process	oxidation-reduction process
Dus4l	rno-miR-142-5p_L+2R-3	biological_process	oxidation-reduction process
Cyb5r3	rno-miR-142-5p_L+2R-3	biological_process	oxidation-reduction process
Hsd17b12	rno-miR-142-5p_L+2R-3	biological_process	oxidation-reduction process
Hsd17b12	rno-miR-142-5p_L+2R-3	biological_process	oxidation-reduction process
Ndufc2	rno-miR-142-5p_L+2R-3	biological_process	oxidation-reduction process
Nox4	rno-miR-142-5p_L+2R-3	biological_process	oxidation-reduction process
Pdha2	rno-miR-142-5p_L+2R-3	biological_process	oxidation-reduction process
Sod2	rno-miR-142-5p_L+2R-3	biological_process	oxidation-reduction process
Mthfd1l	rno-miR-142-5p_L+2R-3	biological_process	oxidation-reduction process
Rsbn1	rno-miR-142-5p_L+2R-3	biological_process	oxidation-reduction process
Egln2	rno-miR-142-5p_L+2R-3	biological_process	oxidation-reduction process
Bmp2	rno-miR-142-5p_L+2R-3	biological_process	oxidation-reduction process
Mthfd2l	rno-miR-142-5p_L+2R-3	biological_process	oxidation-reduction process
Mthfd2l	rno-miR-142-5p_L+2R-3	biological_process	oxidation-reduction process
Gpd1l	rno-miR-142-5p_L+2R-3	biological_process	oxidation-reduction process
Cyp3a23/3a1	rno-miR-142-5p_L+2R-3	biological_process	oxidation-reduction process
Cyp1b1	rno-miR-142-5p_L+2R-3	biological_process	oxidation-reduction process
Uqcrq	rno-miR-142-5p_L+2R-3	biological_process	oxidation-reduction process
Aldh1a3	rno-miR-142-5p_L+2R-3	biological_process	oxidation-reduction process
Hsd17b11	rno-let-7e-3p	biological_process	oxidation-reduction process
Ptgs2	rno-let-7e-3p	biological_process	oxidation-reduction process
LOC100361898	rno-let-7e-3p	biological_process	oxidation-reduction process
Ehhadh	rno-miR-206-3p	biological_process	oxidation-reduction process
Hsd17b11	rno-miR-206-3p	biological_process	oxidation-reduction process
Pir	rno-miR-206-3p	biological_process	oxidation-reduction process
Tph2	rno-miR-206-3p	biological_process	oxidation-reduction process
Ero1a	rno-miR-206-3p	biological_process	oxidation-reduction process
Ptgs1	rno-miR-206-3p	biological_process	oxidation-reduction process
Asph	rno-miR-206-3p	biological_process	oxidation-reduction process
Asph	rno-miR-206-3p	biological_process	oxidation-reduction process
Mgst1	rno-miR-206-3p	biological_process	oxidation-reduction process
Fads2l1	rno-miR-206-3p	biological_process	oxidation-reduction process
Cyp7a1	rno-miR-206-3p	biological_process	oxidation-reduction process
Prxl2a	rno-miR-206-3p	biological_process	oxidation-reduction process
Cyb5b	rno-miR-206-3p	biological_process	oxidation-reduction process
Rsbn1l	rno-miR-206-3p	biological_process	oxidation-reduction process
Cyp26b1	rno-miR-206-3p	biological_process	oxidation-reduction process
Me2	rno-miR-206-3p	biological_process	oxidation-reduction process
Me2	rno-miR-206-3p	biological_process	oxidation-reduction process
Sh3bgrl3	rno-miR-206-3p	biological_process	oxidation-reduction process
Qsox2	rno-miR-206-3p	biological_process	oxidation-reduction process
Higd1a	rno-miR-206-3p	biological_process	oxidation-reduction process
Rsbn1	rno-miR-206-3p	biological_process	oxidation-reduction process
Vat1	rno-miR-206-3p	biological_process	oxidation-reduction process
Rnls	rno-miR-206-3p	biological_process	oxidation-reduction process
Aldh5a1	rno-miR-206-3p	biological_process	oxidation-reduction process
Dhrs7l1	rno-miR-206-3p	biological_process	oxidation-reduction process
Kdm2b	rno-miR-206-3p	biological_process	oxidation-reduction process
Rdh8	rno-miR-206-3p	biological_process	oxidation-reduction process
Cryzl1	rno-miR-206-3p	biological_process	oxidation-reduction process
Aldh1a3	rno-miR-206-3p	biological_process	oxidation-reduction process
Cyp2c11	rno-miR-206-3p	biological_process	oxidation-reduction process
G6pd	rno-miR-206-3p	biological_process	oxidation-reduction process
Tmx1	rno-miR-206-3p	biological_process	oxidation-reduction process
Cyp21a1	hsa-mir-652-p5_1ss2CG	biological_process	oxidation-reduction process
Ncf1	hsa-mir-652-p5_1ss2CG	biological_process	oxidation-reduction process
Far2	hsa-mir-652-p5_1ss2CG	biological_process	oxidation-reduction process
Phf8	hsa-mir-652-p5_1ss2CG	biological_process	oxidation-reduction process
Cox4i2	hsa-mir-652-p5_1ss2CG	biological_process	oxidation-reduction process
Txndc12	hsa-mir-652-p5_1ss2CG	biological_process	oxidation-reduction process
LOC100359539	hsa-mir-652-p5_1ss2CG	biological_process	oxidation-reduction process
Gpx7	hsa-mir-652-p5_1ss2CG	biological_process	oxidation-reduction process
Tph1	hsa-mir-652-p5_1ss2CG	biological_process	oxidation-reduction process
Acad9	hsa-mir-652-p5_1ss2CG	biological_process	oxidation-reduction process
Acad9	hsa-mir-652-p5_1ss2CG	biological_process	oxidation-reduction process
Aldh7a1	hsa-mir-652-p5_1ss2CG	biological_process	oxidation-reduction process
AABR07026654.1	hsa-mir-652-p5_1ss2CG	biological_process	oxidation-reduction process
LOC108348083	hsa-mir-652-p5_1ss2CG	biological_process	oxidation-reduction process
LOC108348083	hsa-mir-652-p5_1ss2CG	biological_process	oxidation-reduction process
Sh3bgrl3	hsa-mir-652-p5_1ss2CG	biological_process	oxidation-reduction process
Lipf	hsa-mir-652-p5_1ss2CG	biological_process	oxidation-reduction process
Cyb561a3	hsa-mir-652-p5_1ss2CG	biological_process	oxidation-reduction process
Aldh5a1	hsa-mir-652-p5_1ss2CG	biological_process	oxidation-reduction process
Dhtkd1	hsa-mir-652-p5_1ss2CG	biological_process	oxidation-reduction process
Alkbh6	hsa-mir-652-p5_1ss2CG	biological_process	oxidation-reduction process
Pdha1	hsa-mir-652-p5_1ss2CG	biological_process	oxidation-reduction process
Alkbh5	hsa-mir-652-p5_1ss2CG	biological_process	oxidation-reduction process
Rassf9	hsa-mir-652-p5_1ss2CG	biological_process	oxidation-reduction process
LOC108348106	hsa-mir-652-p5_1ss2CG	biological_process	oxidation-reduction process
Gpx1	hsa-mir-652-p5_1ss2CG	biological_process	oxidation-reduction process
Nme4	hsa-mir-652-p5_1ss2CG	biological_process	oxidation-reduction process
Sdr42e1	hsa-mir-652-p5_1ss2CG	biological_process	oxidation-reduction process
Kdm5c	hsa-mir-652-p5_1ss2CG	biological_process	oxidation-reduction process
Kdm5c	hsa-mir-652-p5_1ss2CG	biological_process	oxidation-reduction process
Kdm5c	hsa-mir-652-p5_1ss2CG	biological_process	oxidation-reduction process
Dhrs9	hsa-mir-652-p5_1ss2CG	biological_process	oxidation-reduction process
Aldh18a1	hsa-mir-652-p5_1ss2CG	biological_process	oxidation-reduction process
Tas1r2	hsa-mir-652-p5_1ss2CG	biological_process	oxidation-reduction process
Tas1r2	hsa-mir-652-p5_1ss2CG	biological_process	oxidation-reduction process
Aox3	hsa-mir-652-p5_1ss2CG	biological_process	oxidation-reduction process
Aox3	hsa-mir-652-p5_1ss2CG	biological_process	oxidation-reduction process
Srd5a3	rno-miR-486	biological_process	oxidation-reduction process
Pycr2	rno-miR-486	biological_process	oxidation-reduction process
Cyb5r1	rno-miR-486	biological_process	oxidation-reduction process
Cyb5r4	rno-miR-486	biological_process	oxidation-reduction process
Aldh6a1	rno-miR-486	biological_process	oxidation-reduction process
Alkbh1	rno-miR-486	biological_process	oxidation-reduction process
Aox4	rno-miR-486	biological_process	oxidation-reduction process
Aox4	rno-miR-486	biological_process	oxidation-reduction process
Cyp26b1	rno-miR-486	biological_process	oxidation-reduction process
Iyd	rno-miR-486	biological_process	oxidation-reduction process
LOC306766	rno-miR-486	biological_process	oxidation-reduction process
Kdm4a	rno-miR-486	biological_process	oxidation-reduction process
Kdm4a	rno-miR-486	biological_process	oxidation-reduction process
Cyp2a1	rno-miR-486	biological_process	oxidation-reduction process
Cyp2a1	rno-miR-486	biological_process	oxidation-reduction process
Aldh5a1	rno-miR-486	biological_process	oxidation-reduction process
Uqcrb	rno-miR-486	biological_process	oxidation-reduction process
Gpd2	rno-miR-486	biological_process	oxidation-reduction process
Fasn	rno-miR-486	biological_process	oxidation-reduction process
Rrm1	rno-miR-486	biological_process	oxidation-reduction process
Kdm4b	rno-miR-486	biological_process	oxidation-reduction process
Kdm4b	rno-miR-486	biological_process	oxidation-reduction process
Vkorc1	rno-miR-486	biological_process	oxidation-reduction process
Aldh1a3	rno-miR-486	biological_process	oxidation-reduction process
Nsdhl	rno-miR-486	biological_process	oxidation-reduction process
Kdm5d	rno-miR-486	biological_process	oxidation-reduction process
Tecrl	rno-miR-144-5p_R-1	biological_process	oxidation-reduction process
Ptgs2	rno-miR-144-5p_R-1	biological_process	oxidation-reduction process
Cybb	rno-miR-144-5p_R-1	biological_process	oxidation-reduction process
Steap2	rno-miR-144-5p_R-1	biological_process	oxidation-reduction process
Cycs	rno-miR-144-5p_R-1	biological_process	oxidation-reduction process
Hadh	rno-miR-144-5p_R-1	biological_process	oxidation-reduction process
Cyp2e1	rno-miR-144-5p_R-1	biological_process	oxidation-reduction process
Pdha1	rno-miR-144-5p_R-1	biological_process	oxidation-reduction process
Cyp2t1	rno-miR-144-5p_R-1	biological_process	oxidation-reduction process
Cyp2t1	rno-miR-144-5p_R-1	biological_process	oxidation-reduction process
F8	rno-miR-144-5p_R-1	biological_process	oxidation-reduction process
Adh7	rno-miR-144-5p_R-1	biological_process	oxidation-reduction process
Cyb561d1	rno-miR-144-5p_R-1	biological_process	oxidation-reduction process
Hsd17b11	rno-miR-144-3p	biological_process	oxidation-reduction process
L2hgdh	rno-miR-144-3p	biological_process	oxidation-reduction process
Dld	rno-miR-144-3p	biological_process	oxidation-reduction process
Dnajc10	rno-miR-144-3p	biological_process	oxidation-reduction process
Sardh	rno-miR-144-3p	biological_process	oxidation-reduction process
Adhfe1	rno-miR-144-3p	biological_process	oxidation-reduction process
Cyp51	rno-miR-144-3p	biological_process	oxidation-reduction process
Steap4	rno-miR-144-3p	biological_process	oxidation-reduction process
Etfdh	rno-miR-144-3p	biological_process	oxidation-reduction process
Cyb5b	rno-miR-144-3p	biological_process	oxidation-reduction process
Dhfr	rno-miR-144-3p	biological_process	oxidation-reduction process
Nox4	rno-miR-144-3p	biological_process	oxidation-reduction process
Idh2	rno-miR-144-3p	biological_process	oxidation-reduction process
Lox	rno-miR-144-3p	biological_process	oxidation-reduction process
Ftmt	rno-miR-144-3p	biological_process	oxidation-reduction process
Akr1c14	rno-miR-144-3p	biological_process	oxidation-reduction process
Usp40	rno-miR-144-3p	biological_process	oxidation-reduction process
Gpd1l	rno-miR-144-3p	biological_process	oxidation-reduction process
F8	rno-miR-144-3p	biological_process	oxidation-reduction process
Aldh1a3	rno-miR-144-3p	biological_process	oxidation-reduction process
Cyp2c11	rno-miR-144-3p	biological_process	oxidation-reduction process
Oxr1	rno-miR-144-3p	biological_process	oxidation-reduction process
Oxr1	rno-miR-144-3p	biological_process	oxidation-reduction process
Oxr1	rno-miR-144-3p	biological_process	oxidation-reduction process
Kcnab1	rno-miR-144-3p	biological_process	oxidation-reduction process
Vkorc1l1	rno-miR-144-3p	biological_process	oxidation-reduction process
Enox1	rno-miR-451-5p_R-1	biological_process	oxidation-reduction process
Glyr1	rno-miR-219a-2-3p_1ss10GC	biological_process	oxidation-reduction process
Tpo	rno-miR-219a-2-3p_1ss10GC	biological_process	oxidation-reduction process
L2hgdh	rno-miR-219a-2-3p_1ss10GC	biological_process	oxidation-reduction process
Lpo	rno-miR-219a-2-3p_1ss10GC	biological_process	oxidation-reduction process
Miox	rno-miR-219a-2-3p_1ss10GC	biological_process	oxidation-reduction process
Cyp7a1	rno-miR-219a-2-3p_1ss10GC	biological_process	oxidation-reduction process
Aldh6a1	rno-miR-219a-2-3p_1ss10GC	biological_process	oxidation-reduction process
Cyp1a2	rno-miR-219a-2-3p_1ss10GC	biological_process	oxidation-reduction process
Gstk1	rno-miR-219a-2-3p_1ss10GC	biological_process	oxidation-reduction process
Kdm1b	rno-miR-219a-2-3p_1ss10GC	biological_process	oxidation-reduction process
Rsbn1	rno-miR-219a-2-3p_1ss10GC	biological_process	oxidation-reduction process
Mthfd2l	rno-miR-219a-2-3p_1ss10GC	biological_process	oxidation-reduction process
Mthfd2l	rno-miR-219a-2-3p_1ss10GC	biological_process	oxidation-reduction process
Cyp2c6v1	rno-miR-219a-2-3p_1ss10GC	biological_process	oxidation-reduction process
Cyp2c6v1	rno-miR-219a-2-3p_1ss10GC	biological_process	oxidation-reduction process
Ndufb2	rno-miR-219a-2-3p_1ss10GC	biological_process	oxidation-reduction process
Rdh14	rno-miR-219a-2-3p_1ss10GC	biological_process	oxidation-reduction process
Sdr16c6	rno-miR-219a-2-3p_1ss10GC	biological_process	oxidation-reduction process
Cyp2c12	rno-miR-219a-2-3p_1ss10GC	biological_process	oxidation-reduction process
Cyp4f37	rno-miR-219a-2-3p_1ss10GC	biological_process	oxidation-reduction process
Oxr1	rno-miR-219a-2-3p_1ss10GC	biological_process	oxidation-reduction process
Oxr1	rno-miR-219a-2-3p_1ss10GC	biological_process	oxidation-reduction process
Oxr1	rno-miR-219a-2-3p_1ss10GC	biological_process	oxidation-reduction process
Kcnab1	rno-miR-219a-2-3p_1ss10GC	biological_process	oxidation-reduction process
G6pd	rno-miR-219a-2-3p_1ss10GC	biological_process	oxidation-reduction process
Gpx6	rno-miR-219a-2-3p_1ss10GC	biological_process	oxidation-reduction process
Cyp4f17	rno-miR-219a-2-3p_1ss10GC	biological_process	oxidation-reduction process
Srd5a3	cgr-miR-486-5p_R+1	biological_process	oxidation-reduction process
Pycr2	cgr-miR-486-5p_R+1	biological_process	oxidation-reduction process
Cyb5r1	cgr-miR-486-5p_R+1	biological_process	oxidation-reduction process
Cyb5r4	cgr-miR-486-5p_R+1	biological_process	oxidation-reduction process
Aldh6a1	cgr-miR-486-5p_R+1	biological_process	oxidation-reduction process
Alkbh1	cgr-miR-486-5p_R+1	biological_process	oxidation-reduction process
Aox4	cgr-miR-486-5p_R+1	biological_process	oxidation-reduction process
Aox4	cgr-miR-486-5p_R+1	biological_process	oxidation-reduction process
Cyp26b1	cgr-miR-486-5p_R+1	biological_process	oxidation-reduction process
Iyd	cgr-miR-486-5p_R+1	biological_process	oxidation-reduction process
LOC306766	cgr-miR-486-5p_R+1	biological_process	oxidation-reduction process
Kdm4a	cgr-miR-486-5p_R+1	biological_process	oxidation-reduction process
Kdm4a	cgr-miR-486-5p_R+1	biological_process	oxidation-reduction process
Cyp2a1	cgr-miR-486-5p_R+1	biological_process	oxidation-reduction process
Cyp2a1	cgr-miR-486-5p_R+1	biological_process	oxidation-reduction process
Aldh5a1	cgr-miR-486-5p_R+1	biological_process	oxidation-reduction process
Uqcrb	cgr-miR-486-5p_R+1	biological_process	oxidation-reduction process
Gpd2	cgr-miR-486-5p_R+1	biological_process	oxidation-reduction process
Fasn	cgr-miR-486-5p_R+1	biological_process	oxidation-reduction process
Rrm1	cgr-miR-486-5p_R+1	biological_process	oxidation-reduction process
Kdm4b	cgr-miR-486-5p_R+1	biological_process	oxidation-reduction process
Kdm4b	cgr-miR-486-5p_R+1	biological_process	oxidation-reduction process
Vkorc1	cgr-miR-486-5p_R+1	biological_process	oxidation-reduction process
Aldh1a3	cgr-miR-486-5p_R+1	biological_process	oxidation-reduction process
Nsdhl	cgr-miR-486-5p_R+1	biological_process	oxidation-reduction process
Kdm5d	cgr-miR-486-5p_R+1	biological_process	oxidation-reduction process
Sdhd	rno-miR-450a-5p	biological_process	oxidation-reduction process
Cyp2c6v1	rno-miR-450a-5p	biological_process	oxidation-reduction process
Duox1	rno-miR-450a-5p	biological_process	oxidation-reduction process
